# Supplementary material for: The genome of Leishmania panamensis: insights into genomics of the L. (Viannia) subgenus
Source: Sci Rep. 2015 Feb 24;5:8550. doi: 10.1038/srep08550 (PMC4338418; doi:10.1038/srep08550)
Supplement: Supplementary Information — Supplementary Data 1 [file srep08550-s2.xls]

## Sheet: Supplementary data 1
Genes in non-syntenic segments between the chromosomes of L. panamensis strain PSC-1 and L. braziliensis strain M2904
L. panamensis			L. braziliensis
Chromosome	Coordinates	Genes	Chromosome	Coordinates	Genes
LpmP.01	151327..152676	LpmP.01.0530*	LbrM.01	70131..71475	LbrM.01.0260*
LpmP.01	180339..190201	LpmP.01.0610, LpmP.01.0620, LpmP.01.0630	LbrM.01	1..9943	LbrM.01.0010, LbrM.01.0020, LbrM.01.0030
LpmP.01	191118..194790	LpmP.01.0640	LbrM.00	141741..145445	LbrM.01.0790
LpmP.02	10502..15628	LpmP.02.0050, LpmP.02.0060	LbrM.02	82745..87895	LbrM.02.0190, LbrM.02.0200
LpmP.02	150374..163591	LpmP.02.0320, LpmP.02.0330	LbrM.02	127963..141241	LbrM.02.0310, LbrM.02.0320
LpmP.02	188757..200557	LpmP.02.0400, LpmP.02.0410*	LbrM.00	540781..552642	LbrM.02.0730
LpmP.03	149502..155588	LpmP.03.0410	LbrM.00	666103..672098	LbrM.03.0950
LpmP.03	157218..171141	LpmP.03.0420, LpmP.03.0430, LpmP.03.0440	LbrM.28	497270..510752	LbrM.28.1450, LbrM.28.1460, LbrM.28.1470
LpmP.03	171272..175661	LpmP.03.0450	LbrM.00	504212..508622	LbrM.28.3250
LpmP.03	216254..221118	LpmP.03.0540*, LpmP.03.0550	LbrM.15	533207..538105	LbrM.15.1330, LbrM.15.1340
LpmP.04	219450..221547	LpmP.04.0560*	LbrM.00	702135..718176	LbrM.04.1280, LbrM.04.1290, LbrM.04.1300, LbrM.04.1310
LpmP.04	302011..312017	LpmP.04.0820, LpmP.04.0830, LpmP.04.0840*	LbrM.04	309148..319131	LbrM.04.0830, LbrM.04.0840, LbrM.04.0850
LpmP.04	312155..333786	LpmP.04.0840*, LpmP.04.0850, LpmP.04.0860, LpmP.04.0870, LpmP.04.0880, LpmP.04.0890, LpmP.04.0900	LbrM.04	259719..281473	LbrM.04.0680, LbrM.04.0690, LbrM.04.0700, LbrM.04.0710, LbrM.04.0720, LbrM.04.0730, LbrM.04.0740
LpmP.05	69912..76523	LpmP.05.0220	LbrM.05	102173..108626	LbrM.05.0340
LpmP.05	195113..225818	LpmP.05.0570, LpmP.05.0580, LpmP.05.0590, LpmP.05.0600, LpmP.05.0610, LpmP.05.0620, LpmP.05.0630	LbrM.23	721841..752499	LbrM.23.1840, LbrM.23.1850, LbrM.23.1860, LbrM.23.1870, LbrM.23.1880, LbrM.23.1890, LbrM.23.1900
LpmP.05	256192..262982	LpmP.05.0690	LbrM.05	319957..326699	LbrM.05.0890
LpmP.06	261802..263645	LpmP.06.0680*	LbrM.00	742307..744152	LbrM.06.1300*
LpmP.06	308883..318400	LpmP.06.0750	LbrM.00	732676..742202	LbrM.06.1290
LpmP.07	364812..372875	LpmP.07.0870*, LpmP.07.0880, LpmP.07.0890	LbrM.04	1..8066	LbrM.04.0010, LbrM.04.0020
LpmP.07	393485..397190	LpmP.07.0910	LbrM.07	396870..400580	LbrM.07.0900
LpmP.07	412198..427289	LpmP.07.0940, LpmP.07.0950	LbrM.00	745456..760539	LbrM.07.1260, LbrM.07.1270
LpmP.08	241202..245738	LpmP.08.0620	LbrM.08	338248..343189	LbrM.08.0850
LpmP.08	246031..257729	LpmP.08.0630	LbrM.08	122874..134648	LbrM.08.0390
LpmP.08	169641..178833	LpmP.08.0450, LpmP.08.0460*	LbrM.08	234443..243630	LbrM.08.0640
LpmP.08	282428..296714	LpmP.08.0700, LpmP.08.0710, LpmP.08.0720, LpmP.08.0730, LpmP.08.0740	LbrM.10	548426..562018	LbrM.10.1480, LbrM.10.1490, LbrM.10.1500, LbrM.10.1510, LbrM.10.1520
LpmP.08	338409..344891	LpmP.08.0840*	LbrM.00	815079..821480	LbrM.08.1070
LpmP.08	414094..436873	LpmP.08.1010, LpmP.08.1020, LpmP.08.1030, LpmP.08.1040, LpmP.08.1050, LpmP.08.1060, LpmP.08.1070, LpmP.08.1080	LbrM.00	145801..166993	LbrM.21.2080, LbrM.21.2090, LbrM.21.2100, LbrM.21.2110, LbrM.21.2120, LbrM.21.2130, LbrM.21.2140
LpmP.09	329819..347969	LpmP.09.0870, LpmP.09.0880, LpmP.09.0890, LpmP.09.0900	LbrM.09	223217..241353	LbrM.09.0600*, LbrM.09.0610, LbrM.09.0620, LbrM.09.0630, LbrM.09.0640
LpmP.10	301060..309493	LpmP.10.0680*	LbrM.10	410642..419150	LbrM.10.1050
LpmP.11	315..91392	LpmP.11.0010, LpmP.11.0020, LpmP.11.0030, LpmP.11.0040, LpmP.11.0050, LpmP.11.0060, LpmP.11.0070.A, LpmP.11.0070.B, LpmP.11.0080, LpmP.11.0090, LpmP.11.0100, LpmP.11.0110, LpmP.11.0120, LpmP.11.0130, LpmP.11.0140, LpmP.11.0150, LpmP.11.0160, LpmP.11.0170, LpmP.11.0180, LpmP.11.0190, LpmP.11.0200, LpmP.11.0210, LpmP.11.0220, LpmP.11.0230, LpmP.11.0240, LpmP.11.0250, LpmP.11.0260, LpmP.11.0270, Lpm…	LbrM.19	10..89604	LbrM.19.0010, LbrM.19.0020, LbrM.19.0030, LbrM.19.0040, LbrM.19.0050, LbrM.19.0060, LbrM.19.0070, LbrM.19.0080, LbrM.19.0090, LbrM.19.0100, LbrM.19.0110, LbrM.19.0120, LbrM.19.0130, LbrM.19.0140, LbrM.19.0150, LbrM.19.0160, LbrM.19.0170, LbrM.19.0180, LbrM.19.0190, LbrM.19.0200, LbrM.19.0210, LbrM.19.0220, LbrM.19.0230, LbrM.19.0240, LbrM.19.0250, LbrM.19.0260, LbrM.19.0270, LbrM.19.0280, LbrM.19…
LpmP.12	195338..263233	LpmP.12.0480, LpmP.12.0490, LpmP.12.0500, LpmP.12.0510, LpmP.12.0520	LbrM.12	211639..280278	LbrM.12.0530, LbrM.12.0540, LbrM.12.0550, LbrM.12.0560, LbrM.12.0570
LpmP.12	262130..285601	LpmP.12.0530, LpmP.12.0540, LpmP.12.0550, LpmP.12.0560, LpmP.12.0570	LbrM.12	188176..211994	LbrM.12.0480, LbrM.12.0490, LbrM.12.0500, LbrM.12.0510, LbrM.12.0520
LpmP.12	462180..491201	LpmP.12.0950, LpmP.12.0960, LpmP.12.0970, LpmP.12.0980, LpmP.12.0990, LpmP.12.1000, LpmP.12.1010, LpmP.12.1020, LpmP.12.1030, LpmP.12.1040	LbrM.20.2	635048..664081	LbrM.20.5990, LbrM.20.6000, LbrM.20.6010, LbrM.20.6020, LbrM.20.6021, LbrM.20.6030, LbrM.20.6040, LbrM.20.6050, LbrM.20.6060
LpmP.13	60802..87046	LpmP.13.0190, LpmP.13.0200, LpmP.13.0210, LpmP.13.0220, LpmP.13.0230, LpmP.13.0240*	LbrM.29	1095390..1097588	LbrM.29.2700*
LpmP.13	87978..101779	LpmP.13.0250, LpmP.13.0260, LpmP.13.0270	LbrM.29	1077176..1114123	LbrM.29.2650, LbrM.29.2660, LbrM.29.2670, LbrM.29.2680, LbrM.29.2690, LbrM.29.2700, LbrM.29.2710, LbrM.29.2720, LbrM.29.2730
LpmP.13	256715..265437	LpmP.13.0700*	LbrM.00	65481..74215	LbrM.13.1590*
LpmP.14	169179..181607	LpmP.14.0490, LpmP.14.0500	LbrM.11	145046..150993	LbrM.11.0340*
LpmP.15	251583..274438	LpmP.15.0640, LpmP.15.0650, LpmP.15.0660	LbrM.15	187079..207729	LbrM.15.0510, LbrM.15.0520, LbrM.15.0530
LpmP.15	304039..362274	LpmP.15.0740, LpmP.15.0750, LpmP.15.0760, LpmP.15.0770, LpmP.15.0780, LpmP.15.0790, LpmP.15.0800, LpmP.15.0810	LbrM.15	294846..352528	LbrM.15.0740, LbrM.15.0750, LbrM.15.0760, LbrM.15.0770, LbrM.15.0790, LbrM.15.0800, LbrM.15.0810, LbrM.15.0820, LbrM.15.0830
LpmP.17	373071..399835	LpmP.17.0890, LpmP.17.0900, LpmP.17.0910, LpmP.17.0920, LpmP.17.0930	LbrM.17	400683..427487	LbrM.17.0910*, LbrM.17.0920, LbrM.17.0930, LbrM.17.0940, LbrM.17.0950, LbrM.17.0960
LpmP.17	364533..373464	LpmP.17.0870, LpmP.17.0880, LpmP.17.0890*	LbrM.17	425884..434834	LbrM.17.0970, LbrM.17.0980, LbrM.17.0990
LpmP.17	555508..571653	LpmP.17.1260, LpmP.17.1270, LpmP.17.1280	LbrM.17	589664..605822	LbrM.17.1320, LbrM.17.1330, LbrM.17.1340
LpmP.18	164811..279507	LpmP.18.0410*, LpmP.18.0420, LpmP.18.0430, LpmP.18.0440, LpmP.18.0450, LpmP.18.0460, LpmP.18.0470, LpmP.18.0480, LpmP.18.0490, LpmP.18.0500, LpmP.18.0510, LpmP.18.0520, LpmP.18.0530, LpmP.18.0540, LpmP.18.0550, LpmP.18.0560, LpmP.18.0570, LpmP.18.0580, LpmP.18.0590, LpmP.18.0600, LpmP.18.0610, LpmP.18.0620, LpmP.18.0630, LpmP.18.0640, LpmP.18.0650, LpmP.18.0660, LpmP.18.0670, LpmP.18.0680, LpmP.1…	LbrM.18	175767..309660	LbrM.18.0450, LbrM.18.0460, LbrM.18.0470, LbrM.18.0480, LbrM.18.0490, LbrM.18.0500, LbrM.18.0510, LbrM.18.0520, LbrM.18.0530, LbrM.18.0540, LbrM.18.0550, LbrM.18.0560, LbrM.18.0570, LbrM.18.0580, LbrM.18.0590, LbrM.18.0600, LbrM.18.0610, LbrM.18.0620, LbrM.18.0630, LbrM.18.0640, LbrM.18.0650, LbrM.18.0660, LbrM.18.0670, LbrM.18.0680, LbrM.18.0690, LbrM.18.0700, LbrM.18.0710, LbrM.18.0720, LbrM.18…
LpmP.18	327516..349121	LpmP.18.0840, LpmP.18.0850, LpmP.18.0860	LbrM.00	92479..114126	LbrM.18.1750, LbrM.18.1760, LbrM.18.1770
LpmP.18	385515..391431	LpmP.18.0970*	LbrM.00	114236..120156	LbrM.18.1780
LpmP.18	517622..542828	LpmP.18.1290, LpmP.18.1300, LpmP.18.1310	LbrM.18	421078..446099	LbrM.18.1120, LbrM.18.1130, LbrM.18.1140
LpmP.19	207009..217783	LpmP.19.0530, LpmP.19.0540	LbrM.19	325860..337477	LbrM.19.0890, LbrM.19.0900
LpmP.19	276073..284636	LpmP.19.0650*, LpmP.19.0660.A	LbrM.19	430740..439304	LbrM.19.1150, LbrM.19.1160*
LpmP.19	394857..399178	LpmP.19.0930*	LbrM.19	636287..640597	LbrM.19.1601*
LpmP.19	400579..410768	LpmP.19.0940*	LbrM.19	315538..325739	LbrM.19.0880
LpmP.19	428766..449198	LpmP.19.0990, LpmP.19.1000*	LbrM.19	463642..484100	LbrM.19.1240, LbrM.19.1250*
LpmP.19	449099..460005	LpmP.19.1000*, LpmP.19.1010	LbrM.00	121249..132161	LbrM.19.1910, LbrM.19.1920*
LpmP.19	459985..484422	LpmP.19.1020, LpmP.19.1030, LpmP.19.1040, LpmP.19.1050, LpmP.19.1060, LpmP.19.1070, LpmP.19.1080	LbrM.19	526182..551836	LbrM.19.1350, LbrM.19.1360, LbrM.19.1370, LbrM.19.1380, LbrM.19.1390, LbrM.19.1400, LbrM.19.1410
LpmP.19	529656..537515	LpmP.19.1180, LpmP.19.1190, LpmP.19.1200	LbrM.19	588184..597823	LbrM.19.1510, LbrM.19.1520, LbrM.19.1530
LpmP.20	1..3260	LpmP.20.0010	LbrM.13	509566..512852	LbrM.13.1340
LpmP.20	12734..59597	LpmP.20.0050, LpmP.20.0060, LpmP.20.0070, LpmP.20.0080, LpmP.20.0090, LpmP.20.0100, LpmP.20.0110, LpmP.20.0120, LpmP.20.0130, LpmP.20.0140, LpmP.20.0150, LpmP.20.0160, LpmP.20.0170	LbrM.20.1	56048..101611	LbrM.20.0170, LbrM.20.0180, LbrM.20.0190, LbrM.20.0200, LbrM.20.0210, LbrM.20.0220, LbrM.20.0230, LbrM.20.0240, LbrM.20.0250, LbrM.20.0260, LbrM.20.0270, LbrM.20.0280, LbrM.20.0290
LpmP.20	206208..228086	LpmP.20.0530, LpmP.20.0540, LpmP.20.0550, LpmP.20.0560	LbrM.13	485838..504418	LbrM.13.1300, LbrM.13.1310, LbrM.13.1320, LbrM.13.1321
LpmP.20	684243..731873	LpmP.20.1500, LpmP.20.1510, LpmP.20.1520, LpmP.20.1530, LpmP.20.1540, LpmP.20.1550, LpmP.20.1560, LpmP.20.1570, LpmP.20.1580, LpmP.20.1590, LpmP.20.1600, LpmP.20.1610	LbrM.14	470961..521991	LbrM.14.1170*, LbrM.14.1180, LbrM.14.1190, LbrM.14.1200, LbrM.14.1210, LbrM.14.1220, LbrM.14.1230, LbrM.14.1240, LbrM.14.1250, LbrM.14.1260, LbrM.14.1270, LbrM.14.1280, LbrM.14.1290, LbrM.14.1300, LbrM.14.1310*
LpmP.20	771575..777804	LpmP.20.1710	LbrM.20.1	1626985..1633233	LbrM.20.4260
LpmP.20	1030501..1033700	LpmP.20.2270	LbrM.20.1	1633584..1636762	LbrM.20.4270
LpmP.20	1998255..2006355	LpmP.20.4940*	LbrM.20.2	709491..718160	LbrM.20.6130
LpmP.20	2120635..2125014	LpmP.20.5210	LbrM.20.2	686376..690738	LbrM.20.6100
LpmP.21	285679..289957	LpmP.21.0910, LpmP.21.0920*	LbrM.21	294806..299044	LbrM.21.0960, LbrM.21.0970
LpmP.21	292420..297916	LpmP.21.0930*, LpmP.21.0940	LbrM.21	289791..295271	LbrM.21.0940, LbrM.21.0950
LpmP.21	365144..369509	LpmP.21.1110*, LpmP.21.1120, LpmP.21.1130	LbrM.32	452829..457178	LbrM.32.1240, LbrM.32.1250
LpmP.21	435121..439057	LpmP.21.1300	LbrM.00	603898..607900	LbrM.30.3810
LpmP.21	450295..461823	LpmP.21.1340, LpmP.21.1350	LbrM.00	170920..182412	LbrM.21.2160, LbrM.21.2170
LpmP.21	561890..568889	LpmP.21.1600, LpmP.21.1610	LbrM.00	182513..189491	LbrM.21.2180, LbrM.21.2190
LpmP.21	569024..573354	LpmP.21.1620, LpmP.21.1630	LbrM.21	516075..520398	LbrM.21.1550, LbrM.21.1560
LpmP.21	572340..591238	LpmP.21.1640, LpmP.21.1650, LpmP.21.1660, LpmP.21.1670, LpmP.21.1680	LbrM.21	620330..638371	LbrM.21.1810, LbrM.21.1820, LbrM.21.1830, LbrM.21.1840, LbrM.21.1850
LpmP.21	715604..743531	LpmP.21.2090, LpmP.21.2100, LpmP.21.2110, LpmP.21.2120, LpmP.21.2130, LpmP.21.2140, LpmP.21.2150, LpmP.21.2160, LpmP.21.2170, LpmP.21.2180	LbrM.33	282241..312315	LbrM.33.0830, LbrM.33.0840, LbrM.33.0850, LbrM.33.0860, LbrM.33.0870, LbrM.33.0880, LbrM.33.0890, LbrM.33.0900, LbrM.33.0910, LbrM.33.0911, LbrM.33.0920, LbrM.33.0930, LbrM.33.0940
LpmP.22	290808..303257	LpmP.22.0730, LpmP.22.0740, LpmP.22.0750	LbrM.22	248603..261047	LbrM.22.0630, LbrM.22.0640, LbrM.22.0650
LpmP.23	255149..264185	LpmP.23.0740*, LpmP.23.0750	LbrM.11	104448..113493	LbrM.11.0260*, LbrM.11.0270
LpmP.23	261211..287732	LpmP.23.0760, LpmP.23.0770, LpmP.23.0780, LpmP.23.0790, LpmP.23.0800	LbrM.11	77779..104329	LbrM.11.0210, LbrM.11.0220, LbrM.11.0230, LbrM.11.0240, LbrM.11.0250
LpmP.23	301952..306734	LpmP.23.0850	LbrM.23	318710..323505	LbrM.23.0840
LpmP.23	344447..348957	LpmP.23.0900	LbrM.23	285802..290377	LbrM.23.0790
LpmP.24	301324..306229	LpmP.24.0830, LpmP.24.0840, LpmP.24.0850*	LbrM.20.2	420300..427318	LbrM.20.5340*, LbrM.20.5350, LbrM.20.5360, LbrM.20.5370
LpmP.24	446096..458213	LpmP.24.1250, LpmP.24.1260	LbrM.24	564515..576635	LbrM.24.1620, LbrM.24.1630
LpmP.24	462747..575113	LpmP.24.1270, LpmP.24.1280, LpmP.24.1290, LpmP.24.1300, LpmP.24.1310, LpmP.24.1320, LpmP.24.1330, LpmP.24.1340, LpmP.24.1350, LpmP.24.1360, LpmP.24.1370, LpmP.24.1380, LpmP.24.1390, LpmP.24.1400, LpmP.24.1410, LpmP.24.1420, LpmP.24.1430, LpmP.24.1440, LpmP.24.1450, LpmP.24.1460, LpmP.24.1470, LpmP.24.1480, LpmP.24.1490, LpmP.24.1500, LpmP.24.1510, LpmP.24.1520, LpmP.24.1530	LbrM.24	444612..555292	LbrM.24.1300, LbrM.24.1310, LbrM.24.1320, LbrM.24.1330, LbrM.24.1340, LbrM.24.1350, LbrM.24.1360, LbrM.24.1370, LbrM.24.1380, LbrM.24.1390, LbrM.24.1400, LbrM.24.1410, LbrM.24.1420, LbrM.24.1430, LbrM.24.1440, LbrM.24.1450, LbrM.24.1460, LbrM.24.1470, LbrM.24.1480, LbrM.24.1490, LbrM.24.1500, LbrM.24.1510, LbrM.24.1520, LbrM.24.1530, LbrM.24.1540, LbrM.24.1550, LbrM.24.1560, LbrM.24.1570, LbrM.24…
LpmP.25	102229..116000	LpmP.25.0360, LpmP.25.0370, LpmP.25.0380, LpmP.25.0390, LpmP.25.0400*	LbrM.05	191363..205133	LbrM.05.0580, LbrM.05.0590, LbrM.05.0600, LbrM.05.0610, LbrM.05.0620
LpmP.25	181244..225560	LpmP.25.0550, LpmP.25.0560, LpmP.25.0570, LpmP.25.0580, LpmP.25.0590, LpmP.25.0600, LpmP.25.0610, LpmP.25.0620, LpmP.25.0630, LpmP.25.0640, LpmP.25.0650, LpmP.25.0660, LpmP.25.0670, LpmP.25.0680*	LbrM.00	243327..287707	LbrM.25.2080*, LbrM.25.2090, LbrM.25.2100, LbrM.25.2110, LbrM.25.2120, LbrM.25.2130, LbrM.25.2140, LbrM.25.2150, LbrM.25.2160, LbrM.25.2170, LbrM.25.2180, LbrM.25.2190, LbrM.25.2200, LbrM.25.2210
LpmP.25	517120..550784	LpmP.25.1340*, LpmP.25.1350, LpmP.25.1360, LpmP.25.1370, LpmP.25.1380, LpmP.25.1390, LpmP.25.1400, LpmP.25.1410, LpmP.25.1420	LbrM.25	396692..430334	LbrM.25.1010*, LbrM.25.1020, LbrM.25.1030, LbrM.25.1040, LbrM.25.1050, LbrM.25.1060, LbrM.25.1070, LbrM.25.1080, LbrM.25.1090
LpmP.25	550816..568620	LpmP.25.1430, LpmP.25.1440, LpmP.25.1450, LpmP.25.1460, LpmP.25.1470	LbrM.00	224730..242561	LbrM.25.2030, LbrM.25.2040, LbrM.25.2050, LbrM.25.2060, LbrM.25.2070
LpmP.25	614651..630117	LpmP.25.1610, LpmP.25.1620, LpmP.25.1630*	LbrM.00	378900..408354	LbrM.25.2520*, LbrM.25.2530, LbrM.25.2540, LbrM.25.2550, LbrM.25.2560, LbrM.25.2570, LbrM.25.2580, LbrM.25.2590
LpmP.25	628594..700552	LpmP.25.1630*, LpmP.25.1640, LpmP.25.1650, LpmP.25.1660, LpmP.25.1670, LpmP.25.1680, LpmP.25.1690, LpmP.25.1700, LpmP.25.1710, LpmP.25.1720, LpmP.25.1730, LpmP.25.1740, LpmP.25.1750, LpmP.25.1760, LpmP.25.1770, LpmP.25.1780, LpmP.25.1790, LpmP.25.1800, LpmP.25.1810, LpmP.25.1820, LpmP.25.1830, LpmP.25.1840, LpmP.25.1850	LbrM.00	289578..359929	LbrM.25.2230, LbrM.25.2240, LbrM.25.2250, LbrM.25.2260, LbrM.25.2270, LbrM.25.2280, LbrM.25.2290, LbrM.25.2300, LbrM.25.2310, LbrM.25.2320, LbrM.25.2330, LbrM.25.2340, LbrM.25.2350, LbrM.25.2360, LbrM.25.2370, LbrM.25.2380, LbrM.25.2390, LbrM.25.2400, LbrM.25.2410, LbrM.25.2420, LbrM.25.2430, LbrM.25.2440*
LpmP.25	700691..713975	LpmP.25.1860, LpmP.25.1870, LpmP.25.1880, LpmP.25.1890, LpmP.25.1900*	LbrM.00	361880..375199	LbrM.25.2450*, LbrM.25.2460, LbrM.25.2470, LbrM.25.2480, LbrM.25.2490
LpmP.26	588938..618264	LpmP.26.1660, LpmP.26.1670, LpmP.26.1680, LpmP.26.1690, LpmP.26.1700, LpmP.26.1710, LpmP.26.1720, LpmP.26.1730, LpmP.26.1740	LbrM.23	767362..796691	LbrM.23.1910, LbrM.23.1911, LbrM.23.1920, LbrM.23.1930, LbrM.23.1940, LbrM.23.1950, LbrM.23.1960, LbrM.23.1970, LbrM.23.1980
LpmP.27	190979..205443	LpmP.27.0500*	LbrM.27	856127..872631	LbrM.27.2140*
LpmP.27	250354..262674	LpmP.27.0650, LpmP.27.0660	LbrM.31	122486..134844	LbrM.31.0440, LbrM.31.0450
LpmP.27	747370..750414	LpmP.27.1800.A*	LbrM.00	495463..504089	LbrM.27.2860
LpmP.28	321077..327594	LpmP.28.0970	LbrM.00	511668..518203	LbrM.28.3260
LpmP.28	642499..651782	LpmP.28.1800	LbrM.30	267136..276423	LbrM.30.0850
LpmP.28	788474..797629	LpmP.28.2100, LpmP.28.2110	LbrM.28	782172..791359	LbrM.28.2140, LbrM.28.2150
LpmP.28	1142728..1152634	LpmP.28.3180*, LpmP.28.3190	LbrM.30	144318..154280	LbrM.30.0440, LbrM.30.0450
LpmP.29	87471..100572	LpmP.29.0250, LpmP.29.0260, LpmP.29.0270, LpmP.29.0280, LpmP.29.0290	LbrM.29	194601..207756	LbrM.29.0510, LbrM.29.0520, LbrM.29.0530, LbrM.29.0540, LbrM.29.0550
LpmP.29	554253..562424	LpmP.29.1400	LbrM.00	518318..526479	LbrM.29.2920
LpmP.29	561221..598028	LpmP.29.1410, LpmP.29.1420	LbrM.29	585170..623279	LbrM.29.1500, LbrM.29.1510
LpmP.29	599569..628068	LpmP.29.1430, LpmP.29.1440, LpmP.29.1450, LpmP.29.1460	LbrM.29	553131..585944	LbrM.29.1450, LbrM.29.1460, LbrM.29.1470, LbrM.29.1480, LbrM.29.1490
LpmP.29	761998..788712	LpmP.29.1770, LpmP.29.1780, LpmP.29.1790, LpmP.29.1800, LpmP.29.1810, LpmP.29.1820, LpmP.29.1830, LpmP.29.1840, LpmP.29.1850, LpmP.29.1860, LpmP.29.1870	LbrM.31	43451..70087	LbrM.31.0160, LbrM.31.0170, LbrM.31.0180, LbrM.31.0190, LbrM.31.0200, LbrM.31.0210, LbrM.31.0220, LbrM.31.0230, LbrM.31.0240, LbrM.31.0250, LbrM.31.0260
LpmP.29	1135759..1145417	LpmP.29.2800, LpmP.29.2810	LbrM.29	1139679..1149363	LbrM.29.2850, LbrM.29.2860
LpmP.29	1152571..1167640	LpmP.29.2850, LpmP.29.2860, LpmP.29.2870, LpmP.29.2880, LpmP.29.2890	LbrM.03	347341..362427	LbrM.03.0900, LbrM.03.0910, LbrM.03.0920, LbrM.03.0930, LbrM.03.0940
LpmP.30	575742..631264	LpmP.30.1740, LpmP.30.1750, LpmP.30.1760, LpmP.30.1770, LpmP.30.1780, LpmP.30.1790, LpmP.30.1800, LpmP.30.1810, LpmP.30.1820, LpmP.30.1830*	LbrM.17	345688..400683	LbrM.17.0820*, LbrM.17.0830, LbrM.17.0840, LbrM.17.0850, LbrM.17.0860, LbrM.17.0870, LbrM.17.0880, LbrM.17.0890, LbrM.17.0900, LbrM.17.0910*
LpmP.31	485685..514826	LpmP.31.1230*, LpmP.31.1240, LpmP.31.1250, LpmP.31.1260*	LbrM.31	388861..418107	LbrM.31.1070, LbrM.31.1080, LbrM.31.1090
LpmP.31	541676..562222	LpmP.31.1320, LpmP.31.1330	LbrM.31	621628..647618	LbrM.31.1550, LbrM.31.1560
LpmP.31	640162..652092	LpmP.31.1440	LbrM.31	376491..388427	LbrM.31.1060
LpmP.33	71410..81697	LpmP.33.0270, LpmP.33.0280, LpmP.33.0290, LpmP.33.0300	LbrM.31	170336..180626	LbrM.31.0530, LbrM.31.0540, LbrM.31.0550, LbrM.31.0560
LpmP.33	961509..972580	LpmP.33.2470, LpmP.33.2480	LbrM.30	113129..114190	LbrM.30.0370*
LpmP.34	378347..407152	LpmP.34.0970, LpmP.34.0980, LpmP.34.0990, LpmP.34.1000, LpmP.34.1010, LpmP.34.1020, LpmP.34.1030, LpmP.34.1040	LbrM.27	97608..126435	LbrM.27.0360, LbrM.27.0370, LbrM.27.0380, LbrM.27.0390, LbrM.27.0400, LbrM.27.0410, LbrM.27.0420, LbrM.27.0430*
LpmP.34	1233020..1239473	LpmP.34.3170	LbrM.34	1265390..1272489	LbrM.34.3240
LpmP.35	1..4730	LpmP.35.0010, LpmP.35.0020	LbrM.35	50406..55135	LbrM.35.0130, LbrM.35.0140
LpmP.35	1045686..1071384	LpmP.35.2740, LpmP.35.2750, LpmP.35.2760, LpmP.35.2770, LpmP.35.2780, LpmP.35.2790	LbrM.35	1098079..1123767	LbrM.35.2890, LbrM.35.2900, LbrM.35.2910, LbrM.35.2920, LbrM.35.2930, LbrM.35.2940
LpmP.35	2058675..2059828	LpmP.35.5630*	LbrM.35	2108947..2110109	LbrM.35.5740
LpmP.35	2197104..2202546	LpmP.35.6060	LbrM.35	2276013..2281474	LbrM.35.6250
NOTE: Genes marked with '*' are partially included in the corresponding non-syntenic segment.
