# Supplementary material for: The genome of Leishmania panamensis: insights into genomics of the L. (Viannia) subgenus
Source: Sci Rep. 2015 Feb 24;5:8550. doi: 10.1038/srep08550 (PMC4338418; doi:10.1038/srep08550)
Supplement: Supplementary Information — Supplementary Data 2 [file srep08550-s3.xls]

## Sheet: Supplementary data 2
Ortholog groups differing in at least one of the species considered in this study
Provisional group ID	L. braziliensis	L. infantum	L. major	L. mexicana	L. panamensis	Inferred function
Exclusively present in L. braziliensis
-	LbrM.04.0020	-	-	-	-	Hypothetical protein
-	LbrM.09.1070	-	-	-	-	Surface antigen like protein
-	LbrM.20.5600	-	-	-	-	Hypothetical protein
-	LbrM.23.0550	-	-	-	-	Hypothetical protein
-	LbrM.25.2080	-	-	-	-	hypothetical protein, unlikely
-	LbrM.31.1150	-	-	-	-	Sodium stibogluconate resistance protein like
OG5_132876	LbrM.20.0750, LbrM.20.0810	-	-	-	-	Translation elongation factor 1-beta
OG5_152254	LbrM.03.0960, LbrM.03.0970	-	-	-	-	Hypothetical protein
OG5_156056	LbrM.27.2850	-	-	-	-	Hypothetical protein
OG5_159127	LbrM.02.0680, LbrM.05.1230, LbrM.27.2790, LbrM.27.2810, LbrM.27.2830	-	-	-	-	Hypothetical protein
OG5_169610	LbrM.04.1270, LbrM.04.1330, LbrM.04.1340	-	-	-	-	Surface antigen-like protein
OG5_171521	LbrM.14.0940	-	-	-	-	Hypothetical repeat protein
OG5_193541	LbrM.18.0490, LbrM.18.0790	-	-	-	-	Phosphatidic acid phosphatase
OG5_230115	LbrM.32.3420	-	-	-	-	Ribosomal protein L3
NEW_000020	LbrM.16.0140	-	-	-	LpmP.16.0140_pseudo	Hypothetical protein
NEW_000037	LbrM.25.0570	-	-	-	LpmP.25.0750_pseudo	Hypothetical protein
NEW_000039	LbrM.26.0120	-	-	-	LpmP.26.0130_pseudo	Adenine phosphoribosyltransferase
NEW_000042	LbrM.27.1060	-	-	-	LpmP.27.0960_pseudo	ABC transporter
NEW_000062	LbrM.32.0080	-	-	-	LpmP.32.0040_pseudo	Hypothetical protein
Exclusively present in L. infantum
-	-	LinJ.21.1810	-	-	-	Hypothetical protein
-	-	LinJ.22.0300	-	-	-	Hypothetical protein
-	-	LinJ.24.0450	-	-	-	Hypothetical protein
-	-	LinJ.29.0650	-	-	-	BET1-like protein
-	-	LinJ.31.2120	-	-	-	Hypothetical protein
OG5_156608	-	LinJ.18.1030	-	-	-	Hypothetical repeat protein
OG5_173551	-	LinJ.29.0320	-	-	-	Hypothetical protein
OG5_183761	LbrM.28.0430_pseudo	LinJ.28.0340	LmjF.28.0420_pseudo	LmxM.28.0420_pseudo	LpmP.28.0420_pseudo	Hypothetical protein
OG5_204162	LbrM.32.1680_pseudo	LinJ.32.1580	-	LmxM.31.1505_pseudo	LpmP.32.1600_pseudo	Hypothetical protein
OG5_204190	LbrM.10.1190_pseudo	LinJ.10.1170	LmjF.10.1081_pseudo	LmxM.10.1085_pseudo	LpmP.10.0990_pseudo	Hypothetical protein
OG5_204213	-	LinJ.20.1200	LmjF.20.1175_pseudo	LmxM.20.1175_pseudo	-	Hypothetical protein
OG5_204245	-	LinJ.31.2550	LmjF.31.2461_pseudo	LmxM.30.2465_pseudo	-	Hypothetical protein
OG5_226589	-	LinJ.15.1660	-	-	-	Hypothetical protein
OG5_236261	-	LinJ.08.0750	LmjF.08.0795_pseudo	-	-	Tuzin
Exclusively present in L. major
-	-	-	LmjF.02.0155	-	-	Hypothetical protein
-	-	-	LmjF.31.0420	-	-	Hypothetical protein
-	-	-	LmjF.31.0940	-	-	Hypothetical protein
-	-	-	LmjF.32.2470	-	-	Hypothetical protein
OG5_132234	LbrM.34.3890_pseudo	LinJ.35.3950_pseudo	LmjF.35.3910	LmxM.34.3910_pseudo	LpmP.34.3780_pseudo	PFPI/DJ-1-like protein
OG5_151475	LbrM.10.1350_pseudo	LinJ.10.1340_pseudo	LmjF.10.1225	LmxM.10.1225_pseudo	LpmP.10.1150_likely	Hypothetical protein
OG5_173557	-	-	LmjF.12.0780, LmjF.12.0810, LmjF.12.0940, LmjF.12.0980, LmjF.12.1000	-	-	Surface antigen protein 2
OG5_184212	-	-	LmjF.30.1460, LmjF.30.1470, LmjF.30.1480, LmjF.30.1490	-	-	Class I nuclease-like protein
OG5_186404	-	-	LmjF.12.1005	-	-	Surface antigen protein 2
OG5_204187	-	LinJ.10.0170_pseudo	LmjF.10.0185	LmxM.10.0185_pseudo	-	Hypothetical protein
OG5_204202	-	LinJ.16.0880_pseudo	LmjF.16.0880	LmxM.16.0880_pseudo	-	Hypothetical protein
OG5_204224	-	LinJ.27.1631_pseudo	LmjF.27.1740	LmxM.27.1740_pseudo	-	Hypothetical protein
OG5_236310	-	-	LmjF.10.0485	LmxM.10.0483_pseudo	-	Hypothetical protein
OG5_236314	-	-	LmjF.23.1075, LmjF.23.1084	-	-	Hypothetical protein
Exclusively present in L. mexicana
OG5_148404	LbrM.14.0840_pseudo	LinJ.14.0930_pseudo	LmjF.14.0870_pseudo	LmxM.14.0870	LpmP.14.0840_pseudo	Hypothetical protein
OG5_236242	LbrM.32.2640_pseudo	-	-	LmxM.31.2501	LpmP.32.2540_pseudo	Hypothetical protein
Exclusively present in L. panamensis
-	-	-	-	-	LpmP.11.0520	Hypothetical protein
-	-	-	-	-	LpmP.13.1380	Hypothetical protein
-	-	-	-	-	LpmP.20.1070	Hypothetical protein
-	-	-	-	-	LpmP.33.0010	Hypothetical protein
-	-	-	-	-	LpmP.33.0020	Hypothetical protein
Shared by L. braziliensis and L. major
OG5_204165	LbrM.34.0500	LinJ.35.0470_pseudo	LmjF.35.0480	-	LpmP.34.0440_pseudo	Hypothetical protein
Shared by L. braziliensis and L. mexicana
OG5_236226	LbrM.24.1430	-	-	LmxM.24.1436	-	Hypothetical protein
Shared by L. braziliensis and L. panamensis
-	*	-	-	-	LpmP.20.0630	Hypothetical protein
-	*	-	-	-	LpmP.31.2180	Hypothetical protein
OG5_126567	LbrM.29.2060	-	-	-	LpmP.29.2110	Hypothetical protein
OG5_127518	LbrM.02.0550, LbrM.02.0690, LbrM.02.0700, LbrM.02.0750, LbrM.02.0760, LbrM.02.0770, LbrM.08.0700, LbrM.16.0460, LbrM.16.0470, LbrM.16.0780, LbrM.16.0790, LbrM.16.1730, LbrM.16.1740	-	-	-	*	SLACS-like gene retrotransposon element
OG5_129065	LbrM.30.2460	LinJ.30.2490_pseudo	LmjF.30.2500_pseudo	-	LpmP.30.2430	Tyrosine/DOPA decarboxylase
OG5_129607	LbrM.18.0680	-	-	-	LpmP.18.0520	Hypothetical protein
OG5_131803	LbrM.35.7140	LinJ.36.7100_pseudo	LmjF.36.6785_pseudo	LmxM.36.6785_pseudo	LpmP.35.6970	Hypothetical protein
OG5_132061	LbrM.03.0010, LbrM.03.0020, LbrM.05.1240, LbrM.07.0500, LbrM.07.0510, LbrM.09.0200, LbrM.11.1160, LbrM.11.1170, LbrM.12.0010, LbrM.13.1570, LbrM.18.0010, LbrM.20.6070, LbrM.20.6080, LbrM.20.6090, LbrM.20.6110, LbrM.20.6120, LbrM.20.6140, LbrM.24.2430, LbrM.25.2600, LbrM.25.2610, LbrM.25.2620, LbrM.26.2650, LbrM.27.0010, LbrM.28.0010, LbrM.29.0010, LbrM.30.0460, LbrM.30.3190, LbrM.30.3200, LbrM.30…	-	-	-	LpmP.07.0010, LpmP.24.2320, LpmP.25.0010, LpmP.25.0011, LpmP.26.2690	TATE-associated hypothetical protein
OG5_134097	LbrM.28.0580	-	-	-	LpmP.28.0570	Nucleobase/nucleoside transporter
OG5_134723	LbrM.34.2720	-	-	-	LpmP.34.2660	Membrane transporter
OG5_139481	LbrM.07.0155	-	-	-	LpmP.07.0180	Hypothetical protein
OG5_139862	LbrM.33.3490	-	-	-	LpmP.33.3340	Hypothetical protein
OG5_141161	LbrM.22.0810	-	-	-	LpmP.22.0820	Hypothetical protein
OG5_141602	LbrM.04.0410, LbrM.04.0420, LbrM.05.0960, LbrM.22.1370	-	-	-	LpmP.05.0960, LpmP.19.1310	Hypothetical protein
OG5_145998	LbrM.26.0530, LbrM.26.0540	LinJ.26.0500_pseudo	LmjF.26.0520_pseudo	-	LpmP.26.0510	Hypothetical protein
OG5_146487	LbrM.23.1120	-	-	-	LpmP.23.1160	Orthologous HASP
OG5_146986	LbrM.27.0950	LinJ.27.0730_pseudo	LmjF.27.0875_pseudo	LmxM.27.0875_pseudo	LpmP.27.0870	Hypothetical protein
OG5_148343	LbrM.10.1030	LinJ.10.1000_pseudo, LinJ.10.0990_likely	LmjF.10.0930_pseudo, LmjF.10.0935_pseudo	LmxM.10.0930_pseudo, LmxM.10.0935_pseudo	LpmP.10.0850	Hypothetical protein
OG5_149426	LbrM.11.0360, LbrM.29.0560	-	LmjF.11.0570_pseudo	-	LpmP.11.0590	Argonaute/dicer-like protein
OG5_152579	LbrM.31.0890	-	-	-	LpmP.31.0710	Hypothetical protein
OG5_157931	LbrM.20.5720	-	-	-	LpmP.20.5660	Hypothetical protein
OG5_157951	LbrM.28.1240	-	-	-	LpmP.28.1230	hypothetical protein, PPG-like
OG5_161879	LbrM.25.1020	-	-	-	LpmP.25.1350	hypothetical protein, unlikely
OG5_161890	LbrM.28.0980	-	-	-	LpmP.28.0980	Hypothetical protein
OG5_162630	LbrM.19.1750	-	-	-	LpmP.19.1370	Eukaryotic translation initiation factor-like protein
OG5_163002	LbrM.14.0480	LinJ.14.0480_pseudo	LmjF.14.0470_pseudo	LmxM.14.0470_pseudo	LpmP.14.0460	UDP-glucuronosyl/UDP-glucosyltransferase
OG5_166725	LbrM.23.0390	-	-	-	LpmP.23.0400	RNase III domain gene
OG5_166788	LbrM.35.6220	-	-	-	LpmP.35.6080	Hypothetical protein
OG5_181182	LbrM.31.1650	-	-	-	LpmP.31.1360	Membrane transporter/multidrug resistance protein
OG5_183586	LbrM.22.0130	-	LmjF.22.0130_pseudo	LmxM.22.0130_pseudo	LpmP.22.0130	Hypothetical protein
OG5_204158	LbrM.27.1220	LinJ.27.1000_pseudo	LmjF.27.1125_pseudo	-	LpmP.27.1120	Hypothetical protein
OG5_214682	LbrM.31.3450, LbrM.31.3500_likely	-	-	-	LpmP.31.2950	Iron/zinc transporter protein-like protein
OG5_236204	LbrM.02.0720, LbrM.25.2630	-	-	-	*	SLACS-like gene retrotransposon element
OG5_236243	LbrM.32.3800	-	-	-	LpmP.32.3690	Hypothetical protein
NEW_000001	LbrM.02.0240	-	-	-	LpmP.02.0140	Phosphoglycan beta 1,3 galactosyltransferase
NEW_000005	LbrM.06.1180	-	-	-	LpmP.06.1180	Hypothetical protein
NEW_000012	LbrM.11.0400	-	-	-	LpmP.11.0640	Aminopeptidase
NEW_000013	LbrM.11.1100	-	-	-	LpmP.11.1290	Hypothetical protein
NEW_000014	LbrM.11.1130	-	-	-	LpmP.11.1320	Hypothetical protein
NEW_000015	LbrM.12.0760	-	-	-	LpmP.12.0760	Surface antigen protein
NEW_000021	LbrM.16.1060	-	-	-	LpmP.16.0990	Hypothetical protein
NEW_000024	LbrM.20.3580	-	-	-	LpmP.20.3720	Hypothetical protein
NEW_000026	LbrM.20.5420	-	-	-	LpmP.20.5390	Hypothetical protein
NEW_000029	LbrM.21.2130	-	-	-	LpmP.08.1070	Hypothetical protein
NEW_000030	LbrM.22.1380	-	-	-	LpmP.22.1370	Hypothetical protein
NEW_000031	LbrM.22.1470	-	-	-	LpmP.22.1460	Hypothetical protein
NEW_000036	LbrM.25.0540	-	-	-	LpmP.25.0720	Hypothetical protein
NEW_000038	LbrM.26.0010	-	-	-	LpmP.26.0010	Hypothetical protein
NEW_000040	LbrM.26.0810	-	-	-	LpmP.26.0780	Glutathione peroxidase
NEW_000044	LbrM.28.1800	-	-	-	LpmP.28.1740	Hypothetical protein
NEW_000048	LbrM.30.0010	-	-	-	LpmP.30.0010	Hypothetical protein
NEW_000054	LbrM.31.0200	-	-	-	LpmP.29.1810	Hypothetical protein
NEW_000055	LbrM.31.1000	-	-	-	LpmP.31.0810	Hypothetical protein
NEW_000057	LbrM.31.1520	-	-	-	LpmP.31.1210	Multidrug resistance protein
NEW_000058	LbrM.31.2370	-	-	-	LpmP.31.1960	Hypothetical protein
NEW_000065	LbrM.33.1000	-	-	-	LpmP.01.0810	Beta tubulin
NEW_000066	LbrM.33.1340	-	-	-	LpmP.33.1190	Hypothetical protein
NEW_000068	LbrM.33.3180	-	-	-	LpmP.33.3020	Hypothetical protein
NEW_000070	LbrM.34.1660	-	-	-	LpmP.34.1600	Hypothetical protein
NEW_000071	LbrM.34.2010	-	-	-	LpmP.34.1930	Hypothetical protein
NEW_000077	LbrM.35.6670	-	-	-	LpmP.35.6510	Hypothetical protein
Shared by L. infantum and L. major
OG5_127947	-	LinJ.29.1670	LmjF.29.1560	-	-	GTPase activator protein
OG5_132575	LbrM.02.0030_pseudo	LinJ.25.2550	LmjF.02.0030, LmjF.25.2440	LmxM.02.0030_pseudo, LmxM.25.2440_pseudo	-	Tagatose-6-phosphate kinase
OG5_133707	-	LinJ.19.1120	LmjF.04.1020	-	-	Hypothetical protein
OG5_166798	-	LinJ.26.1720	LmjF.26.1740	LmxM.26.1740_pseudo	-	Hypothetical protein
OG5_171945	-	LinJ.36.7030	LmjF.36.6720	-	-	Mitochondrial carrier protein, AGCP2438-like
OG5_173546	-	LinJ.14.0180, LinJ.36.6520	LmjF.14.0180, LmjF.36.6260	LmxM.14.0180_pseudo	-	Carboxypeptidase
OG5_176388	LbrM.05.1220_pseudo	LinJ.19.1670	LmjF.05.1220, LmjF.19.1640	-	LpmP.19.1520_pseudo	Adenylate cyclase regulatory protein
OG5_177991	LbrM.21.1120_likely	LinJ.21.1110	LmjF.21.0891	LmxM.21.0891_pseudo	LpmP.21.1090_pseudo	Hypothetical protein
OG5_183739	LbrM.27.1040_likely	LinJ.27.0820	LmjF.27.0960	LmxM.27.0960_pseudo	LpmP.27.0940_pseudo	Hypothetical protein
OG5_183936	LbrM.31.3021_pseudo	LinJ.31.2760	LmjF.31.2680	LmxM.30.2680_pseudo	LpmP.31.2520_pseudo	Hypothetical protein
OG5_183942	LbrM.31.3370_likely	LinJ.31.3110	LmjF.31.3000	LmxM.30.3000_pseudo	LpmP.31.2870_pseudo	Hypothetical protein
OG5_184210	-	LinJ.19.0830	LmjF.19.0830, LmjF.19.0843, LmjF.19.0847	LmxM.19.0861_pseudo	-	Hypothetical protein
OG5_204134	LbrM.04.0690_pseudo	LinJ.04.0900	LmjF.04.0900	-	LpmP.04.0850_pseudo	Hypothetical protein
OG5_204145	LbrM.14.1090_pseudo	LinJ.14.1170	LmjF.14.1095	-	LpmP.14.1080_pseudo	Hypothetical protein
OG5_204170	-	LinJ.02.0190	LmjF.02.0180, LmjF.02.0220	-	-	Phosphoglycan beta 1,2 arabinosyltransferase
OG5_204178	-	LinJ.06.0740	LmjF.06.0710	LmxM.06.0710_pseudo	-	Hypothetical protein
OG5_204184	-	LinJ.08.0610	LmjF.08.0590	LmxM.08.0590_pseudo	-	Hypothetical protein
OG5_204227	-	LinJ.30.0510	LmjF.30.0495	LmxM.29.0495_pseudo	-	Hypothetical protein
OG5_204234	-	LinJ.31.0940	LmjF.31.0910	LmxM.30.0910_pseudo	-	Hypothetical protein
OG5_236264	-	LinJ.10.0521	LmjF.10.0483	-	-	Hypothetical protein
OG5_236275	-	LinJ.28.2590	LmjF.28.2415	-	-	Hypothetical protein
OG5_236276	-	LinJ.29.2380	LmjF.29.2270	-	-	Hypothetical protein
OG5_236280	-	LinJ.30.2020	LmjF.30.2020	-	-	Hypothetical protein
OG5_236284	-	LinJ.31.0860	LmjF.31.0830	-	-	Lipase
OG5_236287	-	LinJ.31.1840	LmjF.31.1810	-	-	Acetylornithine deacetylase-like protein
OG5_236288	-	LinJ.31.1890	LmjF.31.1850	-	-	Hypothetical protein
OG5_236293	-	LinJ.33.1620	LmjF.33.1535	-	-	Hypothetical protein
OG5_236294	-	LinJ.33.3110	LmjF.33.2955	-	-	Hypothetical protein
OG5_236297	-	LinJ.35.2070	LmjF.35.2075	-	-	Hypothetical protein
OG5_236299	-	LinJ.35.2640	LmjF.35.2600	-	-	Hypothetical protein
OG5_236301	-	LinJ.36.1330	LmjF.36.1265	-	-	Hypothetical protein
OG5_236305	-	LinJ.36.6740	LmjF.36.6460	-	-	Tartrate-sensitive acid phosphatase
NEW_000002	-	LinJ.03.0370	LmjF.03.0390	LmxM.03.0390_pseudo	-	Hypothetical protein
NEW_000075	-	LinJ.35.0660	LmjF.35.0650	-	-	Hypothetical protein
Shared by L. infantum and L. mexicana
OG5_127444	LbrM.14.0020_pseudo	LinJ.14.0020	LmjF.14.0020_pseudo	LmxM.14.0020	-	Phosphatidylinositol 3-kinase 2
OG5_129215	-	LinJ.30.1470	-	LmxM.29.1410	-	AMA1 protein
OG5_135626	-	LinJ.15.0900	LmjF.15.0840_pseudo	LmxM.15.0840	-	Hypothetical protein
OG5_137223	LbrM.20.5330_pseudo	LinJ.20.1190	LmjF.20.1170_pseudo	LmxM.20.1170	LpmP.20.5340_pseudo	Endo-1,4-beta-xylanase Z precursor
OG5_146485	-	LinJ.22.0670	-	LmxM.22.0691, LmxM.22.0692	-	A2 protein
OG5_149150	LbrM.08.0140_pseudo	LinJ.08.0140	LmjF.08.0135_pseudo	LmxM.08.0135	LpmP.08.0140_pseudo	Hypothetical protein
OG5_152365	-	LinJ.19.1680, LinJ.19.1690	-	LmxM.19.1690, LmxM.22.1690a, LmxM.22.1690b, LmxM.22.1690c	-	Hypothetical protein
OG5_154335	LbrM.20.3561_pseudo	LinJ.34.3770	LmjF.34.3952_pseudo	LmxM.33.3962	LpmP.20.3700_pseudo	Hypothetical protein
OG5_155317	-	LinJ.23.1690	-	LmxM.23.1420	-	Hypothetical protein
OG5_156013	-	LinJ.15.0490	-	LmxM.15.0440	-	Tb-292 membrane-associated protein
OG5_160079	-	LinJ.03.0010	-	LmxM.03.0010	-	Hypothetical protein
OG5_166775	LbrM.34.4700_pseudo	LinJ.35.4800	LmjF.35.4730_pseudo	LmxM.34.4730	LpmP.34.4590_pseudo	Hypothetical protein
OG5_173553	-	LinJ.29.1450, LinJ.29.3000, LinJ.29.3010, LinJ.29.3030	-	LmxM.08.0810	-	Hypothetical protein
OG5_183686	LbrM.25.1980_pseudo	LinJ.25.2500	LmjF.25.2380_pseudo	LmxM.25.2380	LpmP.25.2490_pseudo	Glutathionylspermidine synthase
OG5_184198	-	LinJ.22.0220	LmjF.22.0340_pseudo	LmxM.22.0340	-	Methylenetetrahydrofolate dehydrogenase
OG5_184203	-	LinJ.29.1850, LinJ.29.1860, LinJ.29.1870	-	LmxM.21.0915	-	Histone H2A
OG5_204242	-	LinJ.31.2260	LmjF.31.2195_pseudo	LmxM.30.2195	-	Hypothetical protein
OG5_236272	-	LinJ.23.1240	-	LmxM.23.1062	-	Hydrophilic surface protein 2
OG5_236274	-	LinJ.24.1510	-	LmxM.24.1451	-	Hypothetical protein
OG5_236298	-	LinJ.35.2250	-	LmxM.34.2210	-	Kinetoplastid membrane protein-11
OG5_236303	LbrM.35.4231_pseudo	LinJ.36.4190	-	LmxM.36.3991	LpmP.35.4100_pseudo	Hypothetical protein
Shared by L. major and L. mexicana
OG5_144925	-	LinJ.25.0350_pseudo	LmjF.25.0340	LmxM.25.0340	-	Hypothetical protein
OG5_163069	-	LinJ.13.1490_pseudo	LmjF.13.1450	LmxM.13.1450	-	EF hand-like protein
OG5_184060	LbrM.33.3340_pseudo	LinJ.33.3220_pseudo	LmjF.33.3060	LmxM.32.3060	LpmP.33.3180_pseudo	46 kD virulence factor
OG5_204253	LbrM.34.0770_pseudo	LinJ.35.0800_pseudo	LmjF.35.0780	LmxM.34.0780	LpmP.34.0710_pseudo	Hypothetical protein
OG5_236315	-	-	LmjF.23.1445	LmxM.23.1445	-	Hypothetical protein
NEW_000004	-	-	LmjF.05.0320	LmxM.05.0320	-	Hypothetical protein
Shared by L. major and L. panamensis
-	-	-	*	-	LpmP.32.2640	Hypothetical protein
Shared by L. braziliensis, L. infatum and L. major
OG5_184068	LbrM.34.0490	LinJ.35.0460	LmjF.35.0470	LmxM.34.0470_pseudo	LpmP.34.0430_pseudo	Hypothetical protein
Shared by L. braziliensis, L. infantum, and L. panamensis
OG5_173435	LbrM.02.0110, LbrM.02.0740	LinJ.02.0080	LmjF.02.0100_pseudo	LmxM.02.0100_pseudo	LpmP.02.0070	Hypothetical protein
OG5_183292	LbrM.11.0160	LinJ.11.0480	LmjF.11.0475_pseudo	LmxM.11.0475_pseudo	LpmP.11.0480	Hypothetical protein
OG5_183544	LbrM.20.4590_unlikely	LinJ.20.0410	LmjF.20.0355_pseudo	LmxM.20.0355_pseudo	LpmP.20.4590	Hypothetical protein
OG5_189159	LbrM.04.1180	LinJ.04.1180	LmjF.04.1165_pseudo	LmxM.04.1165_pseudo	LpmP.04.1120	Methyltransferase
OG5_236225	LbrM.23.0930	LinJ.23.1010	-	-	LpmP.23.0990	Hypothetical protein
Shared by L. braziliensis, L. major and L. panamensis
-	*	-	*	-	LpmP.09.1010	E2 ubiquitin ligase-like protein
-	*	-	*	-	LpmP.12.1040	Methyltransferase
-	*	-	*	-	LpmP.14.0550	Hypothetical protein
-	*	-	*	-	LpmP.33.3330	Hypothetical protein
OG5_126657	LbrM.03.0030	-	LmjF.03.0010	-	LpmP.03.0010	Hypothetical protein
OG5_126830	LbrM.23.1540	-	LmjF.23.1420	-	LpmP.23.1580	Palmitoyl acyltransferase
OG5_130303	LbrM.21.1370	-	LmjF.21.1170	-	LpmP.21.1370	Surface antigen-like protein
Shared by L. braziliensis, L. mexicana and L. panamensis
OG5_183459	LbrM.19.0040	LinJ.11.0280_pseudo	LmjF.11.0280_pseudo	LmxM.11.0280	LpmP.11.0280	Hypothetical protein
OG5_183616	LbrM.23.0950	LinJ.23.1030_pseudo	LmjF.23.0845_pseudo	LmxM.23.0845	LpmP.23.1010	Hypothetical protein
OG5_186763	LbrM.30.2580	-	-	LmxM.29.2621	LpmP.30.2550	Hypothetical protein
Shared by L. infantum, L. major and L. mexicana
OG5_126627	-	LinJ.20.1590	LmjF.20.1540, LmjF.20.1750	LmxM.20.1540	-	Hypothetical protein
OG5_127596	-	LinJ.34.3000	LmjF.34.3220	LmxM.33.3220	-	Aminophospholipid translocase
OG5_127651	-	LinJ.22.1010	LmjF.22.1190	LmxM.22.1190	-	Hypothetical protein
OG5_127707	LbrM.23.0290_pseudo	LinJ.23.0300	LmjF.23.0260	LmxM.23.0260	LpmP.23.0290_pseudo	Argininosuccinate synthase
OG5_128466	LbrM.13.1160_pseudo	LinJ.13.1290	LmjF.13.1390	LmxM.13.1390	LpmP.13.1260_pseudo	Hypothetical protein
OG5_128780	-	LinJ.14.0270	LmjF.14.0270	LmxM.14.0270	-	Hypothetical protein
OG5_128934	LbrM.35.0100_pseudo	LinJ.36.0060	LmjF.36.0060	LmxM.36.0060	-	L-ribulokinase
OG5_128938	LbrM.18.0050_pseudo	LinJ.18.0040	LmjF.18.0040	LmxM.18.0040	LpmP.18.0040_pseudo	Membrane transporter
OG5_129035	-	LinJ.24.0470	LmjF.24.0460	LmxM.24.0460	-	Ubiquitin-activating enzyme
OG5_129144	-	LinJ.12.0140	LmjF.12.0160	LmxM.12.0160	-	Hypothetical protein
OG5_129241	LbrM.28.2660_pseudo	LinJ.28.2640	LmjF.28.2450	LmxM.28.2450	-	Hypothetical protein
OG5_129874	LbrM.28.0160_pseudo	LinJ.28.0150	LmjF.28.0150	LmxM.28.0150	LpmP.28.0150_pseudo	Hypothetical protein
OG5_129880	LbrM.18.1570_likely	LinJ.18.1530	LmjF.18.1540	LmxM.18.1540	-	Hypothetical protein
OG5_129928	-	LinJ.35.2720	LmjF.35.2680	LmxM.34.2680	-	Hypothetical protein
OG5_130178	-	LinJ.21.1770	LmjF.21.1530	LmxM.21.1530	-	Hypothetical protein
OG5_130424	LbrM.27.0030_pseudo	LinJ.27.0020	LmjF.27.0020	LmxM.27.0020	LpmP.27.0020_pseudo	Hypothetical protein
OG5_130907	LbrM.32.0350_pseudo	LinJ.32.0290	LmjF.32.0280	LmxM.31.0280	LpmP.32.0310_pseudo	Hypothetical protein
OG5_131213	LbrM.20.0631_pseudo	LinJ.34.0740	LmjF.34.0705	LmxM.33.0705	LpmP.20.0730_pseudo	Hypothetical protein
OG5_131275	LbrM.35.4290_pseudo	LinJ.36.4250	LmjF.36.4050	LmxM.36.4050	LpmP.35.4160_pseudo	Hypothetical protein
OG5_132130	-	LinJ.08.1220	LmjF.08.1225, LmjF.08.1270	LmxM.08.1225	-	Hypothetical protein
OG5_132308	LbrM.22.0240_pseudo	LinJ.22.0120	LmjF.22.0250	LmxM.22.0250	LpmP.22.0240_pseudo	Phosphoinositide phosphatase
OG5_133951	LbrM.35.3882_pseudo	LinJ.36.3830	LmjF.36.3657	LmxM.36.3657	-	Hypothetical protein
OG5_137862	-	LinJ.27.0650	LmjF.27.0790	LmxM.27.0790	-	Hypothetical protein
OG5_141003	LbrM.20.4840_pseudo	LinJ.20.0670	LmjF.20.0600	LmxM.20.0600	LpmP.20.4840_pseudo	Hypothetical protein
OG5_141134	LbrM.31.1810_likely	LinJ.31.1630	LmjF.31.1600	LmxM.30.1600	LpmP.31.1530_pseudo	Hypothetical protein
OG5_141842	LbrM.31.0380_likely	LinJ.31.0290	LmjF.31.0270	LmxM.30.0270	LpmP.31.0270_pseudo	Hypothetical protein
OG5_143889	-	LinJ.07.1040	LmjF.07.0910	LmxM.07.0910	-	Hypothetical protein
OG5_146070	LbrM.33.3411_pseudo	LinJ.33.3290	LmjF.33.3140	LmxM.32.3140	-	Hypothetical protein
OG5_146267	LbrM.26.1000_pseudo	LinJ.26.0960	LmjF.26.0990	LmxM.26.0990	LpmP.26.0960_pseudo	Hypothetical protein
OG5_146874	LbrM.32.2070_pseudo	LinJ.32.1980	LmjF.32.1880	LmxM.31.1880	LpmP.32.1980_pseudo	Hypothetical protein
OG5_146923	-	LinJ.34.2550	LmjF.34.2720	LmxM.33.2720	-	Hypothetical protein
OG5_147100	LbrM.20.4700_pseudo	LinJ.20.0530	LmjF.20.0460	LmxM.20.0460	LpmP.20.4700_pseudo	Hypothetical protein
OG5_148127	-	LinJ.26.1930	LmjF.26.1930	LmxM.26.1930	-	Hypothetical protein
OG5_148669	LbrM.24.0710_pseudo	LinJ.24.0710	LmjF.24.0700	LmxM.24.0700	-	Hypothetical predicted transmembrane protein
OG5_148779	LbrM.27.1430_pseudo	LinJ.27.1210	LmjF.27.1295	LmxM.27.1295	LpmP.27.1320_pseudo	Hypothetical protein
OG5_148809	LbrM.28.0440_pseudo	LinJ.28.0330	LmjF.28.0430	LmxM.28.0430	-	Hypothetical protein
OG5_149026	LbrM.34.4470_pseudo	LinJ.35.4560	LmjF.35.4490	LmxM.34.4490	LpmP.34.4350_pseudo	Hypothetical protein
OG5_149604	-	LinJ.01.0750	LmjF.01.0730	LmxM.01.0730	-	Hypothetical protein
OG5_150188	LbrM.35.4850_pseudo	LinJ.36.4830	LmjF.36.4600	LmxM.36.4600	LpmP.35.4720_pseudo	Hypothetical protein
OG5_150380	LbrM.35.4550_pseudo	LinJ.36.4520	LmjF.36.4310	LmxM.36.4310	LpmP.35.4420_pseudo	Hypothetical protein
OG5_150831	-	LinJ.34.1000	LmjF.34.0950	LmxM.33.0950	-	Hypothetical protein
OG5_151367	LbrM.05.0230_pseudo	LinJ.05.0240	LmjF.05.0240	LmxM.05.0240, LmxM.05.0241	-	Viscerotropic leishmaniasis antigen
OG5_151534	LbrM.18.1690_likely	LinJ.18.1650	LmjF.18.1650	LmxM.18.1650	LpmP.18.1610_pseudo	Chaperone protein DNAj
OG5_151644	LbrM.23.1600_pseudo	LinJ.23.1750	LmjF.23.1710	LmxM.23.1710	LpmP.23.1640_pseudo	Hypothetical protein
OG5_151696	LbrM.26.1690_likely	LinJ.26.1660	LmjF.26.1665	LmxM.26.1665	LpmP.26.1650_pseudo	Hypothetical protein
OG5_151730	LbrM.28.0910_pseudo	LinJ.28.0930	LmjF.28.0840	LmxM.28.0840	LpmP.28.0900_pseudo	Hypothetical protein
OG5_151769	LbrM.30.1300_pseudo	LinJ.30.1240	LmjF.30.1180	LmxM.29.1180	LpmP.30.1230_pseudo	Hypothetical protein
OG5_153296	-	LinJ.23.1220	LmjF.23.1060, LmjF.23.1070	LmxM.23.1060	-	Hydrophilic acylated surface protein (HASP)
OG5_154587	LbrM.25.2160_likely	LinJ.25.0600	LmjF.25.0590	LmxM.25.0590	-	Hypothetical protein
OG5_154739	-	LinJ.06.1300	LmjF.06.1245	LmxM.06.1245	-	Hypothetical protein
OG5_154741	-	LinJ.26.2580	LmjF.26.2550	LmxM.26.2550	-	Hypothetical protein
OG5_155655	LbrM.16.0350_pseudo	LinJ.16.0350	LmjF.16.0340	LmxM.16.0340	LpmP.16.0350_pseudo	3-Beta-hydroxysteroid-delta(8), delta(7)-isomerase
OG5_157715	-	LinJ.17.0030	LmjF.17.0025	LmxM.17.0025	-	Hypothetical protein
OG5_157787	LbrM.32.1090_pseudo	LinJ.32.1050	LmjF.32.0990	LmxM.31.0990	LpmP.32.1060_pseudo	Hypothetical protein
OG5_160871	LbrM.04.0470_pseudo	LinJ.04.0410	LmjF.04.0430	LmxM.04.0430	LpmP.04.0380_pseudo	Hypothetical protein
OG5_161933	-	LinJ.12.0666, LinJ.12.0690	LmjF.12.0890	LmxM.12.0890, LmxM.12.0891, LmxM.12.0980, LmxM.12.0990	-	Surface antigen protein
OG5_161941	-	LinJ.23.1210, LinJ.23.1230	LmjF.23.1050, LmjF.23.1080, LmjF.23.1086	LmxM.23.1050, LmxM.23.1061	-	SHERP
OG5_161946	-	LinJ.29.1350	LmjF.29.1260	LmxM.08_29.1260	-	Hypothetical protein
OG5_163636	-	LinJ.34.0090	LmjF.34.0085	LmxM.33.0085	-	Hypothetical protein
OG5_163676	LbrM.11.0650_likely	LinJ.11.0850	LmjF.11.0850	LmxM.11.0850	LpmP.11.0860_pseudo	Hypothetical protein
OG5_164928	-	LinJ.27.1440	LmjF.27.1540	LmxM.27.1540	-	Hypothetical protein
OG5_166670	LbrM.01.0720_pseudo	LinJ.01.0770	LmjF.01.0750	LmxM.01.0750	LpmP.01.0740_pseudo	Protein kinase
OG5_166750	LbrM.30.0931_pseudo	LinJ.30.0870	LmjF.30.0808	LmxM.29.0808	LpmP.30.0870_pseudo	Hypothetical protein
OG5_168030	LbrM.27.1890_pseudo	LinJ.27.1670	LmjF.27.1770	LmxM.27.1770	-	Hypothetical protein
OG5_168647	LbrM.14.0680_pseudo	LinJ.14.0750	LmjF.14.0700	LmxM.14.0700	LpmP.14.0690_pseudo	Fatty acid elongase
OG5_169684	LbrM.32.3710_pseudo	LinJ.32.3610	LmjF.32.3410	LmxM.31.3410	-	Hypothetical protein
OG5_169728	-	LinJ.34.4110	LmjF.34.4280	LmxM.33.4280	-	Hypothetical protein
OG5_170014	LbrM.34.0970_likely	LinJ.35.0990	LmjF.35.0970	LmxM.34.0970	-	Aldose 1-epimerase
OG5_170968	LbrM.34.1870_pseudo	LinJ.35.1950	LmjF.35.1960	LmxM.34.1960	LpmP.34.1800_pseudo	Ribosomal protein L32-like protein
OG5_171326	-	LinJ.04.0200	LmjF.04.0210	LmxM.04.0210	-	Surface antigen-like protein
OG5_173459	LbrM.15.0380_pseudo	LinJ.15.0390	LmjF.15.0340	LmxM.15.0340	LpmP.15.0380_pseudo	Hypothetical protein
OG5_173496	LbrM.28.0100_pseudo	LinJ.28.0090	LmjF.28.0090	LmxM.28.0090	LpmP.28.0090_pseudo	Adenylate cyclase-like protein
OG5_173548	-	LinJ.23.1200	LmjF.23.1040, LmjF.23.1082, LmjF.23.1088	LmxM.23.1040	-	HASP
OG5_176939	-	LinJ.33.2990	LmjF.33.2840	LmxM.32.2840	-	Hypothetical protein
OG5_181190	-	LinJ.03.0350	LmjF.03.0370	LmxM.03.0370	-	Hypothetical protein
OG5_182142	-	LinJ.22.1000	LmjF.22.1180	LmxM.22.1180	-	Hypothetical protein
OG5_182646	LbrM.35.7190_pseudo	LinJ.36.7150	LmjF.36.6830	LmxM.36.6830	LpmP.35.7020_pseudo	Amino acid permease aap11ld-like protein
OG5_183158	LbrM.04.1120_pseudo	LinJ.04.1120	LmjF.04.1110	LmxM.04.1110	LpmP.04.1060_pseudo	Proton motive ATPase
OG5_183342	LbrM.13.1321_pseudo	LinJ.34.0530	LmjF.34.0510	LmxM.33.0510	-	Phosphoglycan beta 1,2-arabinosyltransferase, SCA-like
OG5_183372	LbrM.15.0141_pseudo	LinJ.15.0150	LmjF.15.0150	LmxM.15.0150	LpmP.15.0150_pseudo	Hypothetical protein
OG5_183415	LbrM.16.1501_pseudo	LinJ.16.1540	LmjF.16.1450	LmxM.16.1450	LpmP.16.1420_pseudo	Hypothetical protein
OG5_183416	LbrM.16.1700_pseudo	LinJ.16.1740	LmjF.16.1640	LmxM.16.1640	LpmP.16.1610_pseudo	Hypothetical protein
OG5_183568	LbrM.21.0510_pseudo	LinJ.21.0510	LmjF.21.0450	LmxM.21.0450	LpmP.21.0480_pseudo	Hypothetical protein
OG5_183604	LbrM.22.1410_likely	LinJ.22.1360	LmjF.22.1510	LmxM.22.1510	LpmP.22.1400_pseudo	Hypothetical protein
OG5_183633	LbrM.24.0210_pseudo	LinJ.24.0210	LmjF.24.0220	LmxM.24.0220	LpmP.24.0210_pseudo	Hypothetical protein
OG5_183732	LbrM.27.0410_likely	LinJ.35.1120	LmjF.35.1110	LmxM.34.1110	LpmP.34.1020_pseudo	Hypothetical protein
OG5_183825	LbrM.29.1931_pseudo	LinJ.29.2090	LmjF.29.1970	LmxM.08_29.1970	LpmP.29.1980_pseudo	Hypothetical protein
OG5_183853	LbrM.30.1540_likely	LinJ.30.1500	LmjF.30.1440	LmxM.29.1440	LpmP.30.1470_pseudo	Hypothetical protein
OG5_183912	LbrM.31.2001_pseudo	LinJ.31.1780	LmjF.31.1760	LmxM.30.1760	LpmP.31.1680_pseudo	Hypothetical protein
OG5_183919	LbrM.31.2341_pseudo	LinJ.31.2150	LmjF.31.2100	LmxM.30.2100	LpmP.31.1920_pseudo	Hypothetical protein
OG5_184000	LbrM.32.3711_pseudo	LinJ.32.3620	LmjF.32.3420	LmxM.31.3420	LpmP.32.3600_pseudo	Hypothetical protein
OG5_184006	LbrM.32.3930_pseudo	LinJ.32.3840	LmjF.32.3690	LmxM.31.3690	LpmP.32.3820_pseudo	Hypothetical protein
OG5_184022	LbrM.33.1190_pseudo	LinJ.33.1050	LmjF.33.1000	LmxM.32.1000	LpmP.33.1040_pseudo	Hypothetical protein
OG5_184048	LbrM.33.2695_pseudo	LinJ.33.2550	LmjF.33.2420	LmxM.32.2420	LpmP.33.2530_pseudo	Hypothetical protein
OG5_184067	LbrM.34.0470_pseudo	LinJ.35.0440	LmjF.35.0450	LmxM.34.0450	LpmP.34.0410_pseudo	Hypothetical protein
OG5_184110	LbrM.34.3620_pseudo	LinJ.35.3700	LmjF.35.3650	LmxM.34.3650	LpmP.34.3510_pseudo	Hypothetical protein
OG5_184114	LbrM.34.4191_pseudo	LinJ.35.4280	LmjF.35.4210	LmxM.34.4210	-	Hypothetical protein
OG5_184122	LbrM.35.0690_pseudo	LinJ.36.0630	LmjF.36.0580	LmxM.36.0580	LpmP.35.0600_pseudo	Hypothetical protein
OG5_184174	LbrM.35.5450_pseudo	LinJ.36.5430	LmjF.36.5200	LmxM.36.5200	LpmP.35.5320_pseudo	Hypothetical protein
OG5_184193	-	LinJ.02.0700	LmjF.02.0730, LmjF.27.2650	LmxM.02.0730	-	Dehydrogenase/oxidoreductase
OG5_184194	-	LinJ.04.0190	LmjF.04.0200	LmxM.04.0200	-	Surface antigen-like protein
OG5_184196	-	LinJ.16.0140	LmjF.16.0130	LmxM.16.0130, LmxM.16.0131	-	Hypothetical protein
OG5_184200	-	LinJ.23.1330, LinJ.23.1340	LmjF.23.1120	LmxM.23.1120	-	Hypothetical protein
OG5_184207	-	LinJ.34.1730	LmjF.34.1840	LmxM.33.1600, LmxM.33.1840	-	Hypothetical protein
OG5_184208	-	LinJ.35.5210	LmjF.35.5240	LmxM.34.5240	-	Hypothetical protein
OG5_184209	-	LinJ.36.4510	LmjF.36.4300	LmxM.36.4300	-	Trypanothione synthetase
OG5_189423	-	LinJ.13.0970	LmjF.13.1070	LmxM.13.1070	-	Hypothetical protein
OG5_204171	-	LinJ.02.0420	LmjF.02.0450	LmxM.02.0450	-	Hypothetical protein
OG5_204173	-	LinJ.04.0530	LmjF.04.0540	LmxM.04.0540	-	Hypothetical protein
OG5_204174	-	LinJ.04.0590	LmjF.04.0600	LmxM.04.0600	LpmP.04.0560_pseudo	Hypothetical protein
OG5_204176	-	LinJ.05.1120	LmjF.05.1120	LmxM.05.1120	-	Hypothetical protein
OG5_204177	-	LinJ.06.0650	LmjF.06.0630	LmxM.06.0630	-	Hypothetical protein
OG5_204179	-	LinJ.06.0820	LmjF.06.0790	LmxM.06.0790	-	Hypothetical protein
OG5_204180	-	LinJ.07.0040	LmjF.07.0030	LmxM.07.0030	-	Hypothetical protein
OG5_204181	-	LinJ.07.0940	LmjF.07.0810	LmxM.07.0810	-	Cytochrome b5-like protein
OG5_204186	-	LinJ.09.1370	LmjF.09.1310	LmxM.09.1310	-	Hypothetical protein
OG5_204188	-	LinJ.10.0730	LmjF.10.0680	LmxM.10.0680	-	Hypothetical protein
OG5_204189	LbrM.10.1071_pseudo	LinJ.10.1060	LmjF.10.0980	LmxM.10.0980	-	Hypothetical protein
OG5_204192	-	LinJ.11.1070	LmjF.11.1070	LmxM.11.1070	-	Hypothetical protein
OG5_204193	-	LinJ.13.0070	LmjF.13.0070	LmxM.13.0070	LpmP.13.0070_pseudo	Hypothetical protein
OG5_204195	-	LinJ.13.0980	LmjF.13.1080	LmxM.13.1080	-	Hypothetical protein
OG5_204196	-	LinJ.14.0560	LmjF.14.0550	LmxM.14.0550	-	Hypothetical protein
OG5_204199	LbrM.14.0785_pseudo	LinJ.14.0870	LmjF.14.0810	LmxM.14.0810	LpmP.14.0790_pseudo	Kinesin
OG5_204201	-	LinJ.16.0290	LmjF.16.0280	LmxM.16.0280	-	Hypothetical protein
OG5_204204	-	LinJ.17.0710	LmjF.17.0770	LmxM.17.0770	-	Hypothetical protein
OG5_204205	-	LinJ.17.1070	LmjF.17.0960	LmxM.17.0960	-	Hypothetical protein
OG5_204206	-	LinJ.17.1420	LmjF.17.1315	LmxM.17.1315	-	Hypothetical protein
OG5_204207	-	LinJ.18.0600	LmjF.18.0595	LmxM.18.0595	-	Hypothetical protein
OG5_204208	-	LinJ.19.1070	LmjF.19.1090	LmxM.19.1090	LpmP.19.0950_pseudo	Hypothetical protein
OG5_204209	-	LinJ.19.1290	LmjF.19.1300	LmxM.19.1300	-	Hypothetical protein
OG5_204210	-	LinJ.20.0380	LmjF.20.0343	LmxM.20.0343	-	Hypothetical protein
OG5_204211	-	LinJ.20.0520	LmjF.20.0450	LmxM.20.0450	-	Hypothetical protein
OG5_204212	-	LinJ.20.1000	LmjF.20.0990	LmxM.20.0990	-	Hypothetical protein
OG5_204215	-	LinJ.21.1470	LmjF.21.1230	LmxM.21.1230	-	Hypothetical protein
OG5_204216	-	LinJ.21.1920	LmjF.21.1570	LmxM.21.1570	-	Hypothetical protein
OG5_204218	-	LinJ.22.0500	LmjF.22.0630	LmxM.22.0630	-	Hypothetical protein
OG5_204223	-	LinJ.27.0290	LmjF.27.0280	LmxM.27.0280	-	Hypothetical protein
OG5_204228	-	LinJ.30.0950	LmjF.30.0890	LmxM.29.0890	-	Adenosine kinase-like protein
OG5_204229	-	LinJ.30.1140	LmjF.30.1080	LmxM.29.1080	-	Hypothetical protein
OG5_204230	LbrM.30.1930_pseudo	LinJ.30.1980	LmjF.30.1985	LmxM.29.1985	LpmP.30.1940_pseudo	Hypothetical protein
OG5_204231	-	LinJ.30.2010	LmjF.30.2010	LmxM.29.2010	-	Hypothetical protein
OG5_204232	-	LinJ.31.0270	LmjF.31.0255	LmxM.30.0255	-	Hypothetical protein
OG5_204233	-	LinJ.31.0790	LmjF.31.0760	LmxM.30.0760	-	Hypothetical protein
OG5_204235	-	LinJ.31.1090	LmjF.31.1090	LmxM.30.1090	-	Hypothetical protein
OG5_204237	-	LinJ.31.1790	LmjF.31.1770	LmxM.30.1770	-	Hypothetical protein
OG5_204238	-	LinJ.31.2020	LmjF.31.1980	LmxM.30.1980	-	Hypothetical protein
OG5_204239	-	LinJ.31.2030	LmjF.31.1990	LmxM.30.1990	-	Hypothetical protein
OG5_204240	-	LinJ.31.2140	LmjF.31.2090	LmxM.30.2090	-	Hypothetical protein
OG5_204243	-	LinJ.31.2280	LmjF.31.2210	LmxM.30.2210	-	Hypothetical protein
OG5_204244	-	LinJ.31.2310	LmjF.31.2240	LmxM.30.2240	-	Hypothetical protein
OG5_204246	-	LinJ.32.3300	LmjF.32.3100	LmxM.31.3100	-	Hypothetical protein
OG5_204247	-	LinJ.33.1040	LmjF.33.0990	LmxM.32.0990	-	Hypothetical protein
OG5_204248	-	LinJ.33.3050	LmjF.33.2900	LmxM.32.2900	-	Hypothetical protein
OG5_204250	-	LinJ.34.2330	LmjF.34.2515	LmxM.33.2515	-	Hypothetical protein
OG5_204254	-	LinJ.35.4270	LmjF.35.4200	LmxM.34.4200	-	Hypothetical protein
OG5_204256	-	LinJ.36.2420	LmjF.36.2290	LmxM.36.2290	-	Serine/threonine protein kinase
OG5_236253	-	LinJ.02.0370	LmjF.02.0400	LmxM.02.0400	-	Hypothetical protein
OG5_236254	-	LinJ.02.0720, LinJ.22.1550	LmjF.22.1225	LmxM.22.1690partial	-	Hypothetical protein
OG5_236263	-	LinJ.09.1430	LmjF.09.1360	LmxM.09.1360	-	Hypothetical protein
OG5_236267	-	LinJ.12.0380	LmjF.12.0420	LmxM.12.0420	-	Hypothetical protein
OG5_236318	-	LinJ.29.0570	LmjF.29.0555	LmxM.08_29.0555	-	Hypothetical protein
OG5_236319	LbrM.31.0370_pseudo	LinJ.31.0280	LmjF.31.0260	LmxM.30.0260	LpmP.31.0260_pseudo	Hypothetical protein
OG5_236326	-	LinJ.34.3190	LmjF.34.3410	LmxM.33.3410	-	Hypothetical protein
NEW_000047	-	LinJ.29.1740	LmjF.29.1605	LmxM.08_29.1605	-	Hypothetical protein
Uniquely absent in L. braziliensis
OG5_126874	LbrM.20.2480_likely	LinJ.32.3320, LinJ.32.3330, LinJ.34.2730	LmjF.32.3130, LmjF.34.2870, LmjF.34.2880, LmjF.34.2890, LmjF.34.2900	LmxM.31.3130, LmxM.33.2870, LmxM.33.2900	LpmP.20.2590, LpmP.20.2600, LpmP.32.3310	Ribosomal protein L3
OG5_127356	-	LinJ.08.0460	LmjF.08.0450	LmxM.08.0450	LpmP.08.0460	Signal peptidase type I
OG5_127804	-	LinJ.35.0370	LmjF.35.0370	LmxM.34.0370	LpmP.34.0350	ATP-dependent DEAD-box RNA helicase
OG5_128007	-	LinJ.12.0300	LmjF.12.0350	LmxM.12.0350	LpmP.12.0360	CCR4-NOT transcription complex subunit 2
OG5_128035	-	LinJ.10.1030	LmjF.10.0950	LmxM.10.0950	LpmP.10.0880	Translation initiation factor 2b, delta subunit
OG5_128043	-	LinJ.09.0410	LmjF.09.0260	LmxM.09.0260	LpmP.09.0250	Hypothetical protein
OG5_128097	-	LinJ.22.0330	LmjF.22.0450	LmxM.22.0450	LpmP.22.0430	N-acetyltransferase
OG5_128609	-	LinJ.07.0840	LmjF.07.0743	LmxM.07.0743	LpmP.07.0810	Protein phosphatase inhibitor
OG5_128636	-	LinJ.08.0930	LmjF.08.0990	LmxM.08.0990	LpmP.08.0850	Hypothetical protein
OG5_128693	-	LinJ.02.0290	LmjF.02.0320	LmxM.02.0320	LpmP.02.0240	Ribosomal RNA processing protein
OG5_128713	-	LinJ.34.2710	LmjF.34.2850	LmxM.33.2850	LpmP.20.2580	Serine acetyltransferase
OG5_132126	-	LinJ.16.1490	LmjF.16.1410	LmxM.16.1410	LpmP.16.1380	Hypothetical protein
OG5_132827	-	LinJ.01.0260	LmjF.01.0260	LmxM.01.0260	LpmP.01.0260	Hypothetical protein
OG5_136591	LbrM.28.2130_pseudo	LinJ.28.2080	LmjF.28.1950	LmxM.28.1950	LpmP.28.2060	Dipeptidyl-peptidase
OG5_139136	-	LinJ.01.0500	LmjF.01.0480	LmxM.01.0480	LpmP.01.0500	Beta-eliminating lyase
OG5_142321	-	LinJ.04.0820	LmjF.04.0820	LmxM.04.0820	LpmP.04.0770	Peptide deformylase
OG5_143841	-	LinJ.13.1060	LmjF.13.1160	LmxM.13.1160	LpmP.13.1040	Calmodulin
OG5_146977	-	LinJ.07.0920	LmjF.07.0802	LmxM.07.0802	LpmP.07.0880	Hypothetical protein
OG5_149966	LbrM.20.0481_pseudo	LinJ.34.0520	LmjF.34.0495	LmxM.33.0495	LpmP.20.0520	Splicing factor PTSR1 interacting protein
OG5_151904	-	LinJ.04.0800	LmjF.04.0800	LmxM.04.0800	LpmP.04.0750	Hypothetical protein
OG5_151905	-	LinJ.10.0790	LmjF.10.0740	LmxM.10.0740	LpmP.10.0675	Hypothetical protein
OG5_151906	-	LinJ.13.1070	LmjF.13.1170	LmxM.13.1170	LpmP.13.1050	Hypothetical protein
OG5_151907	-	LinJ.27.0560	LmjF.27.0710	LmxM.27.0710	LpmP.27.0700	Hypothetical protein
OG5_151908	-	LinJ.27.2450	LmjF.27.2500	LmxM.27.2500	LpmP.27.2530	Hypothetical protein
OG5_151909	-	LinJ.36.6890	LmjF.36.6580	LmxM.36.6580	LpmP.35.6770	Hypothetical protein
OG5_154740	-	LinJ.23.0870	LmjF.23.0700	LmxM.23.0700	LpmP.23.0855	Hypothetical protein
OG5_158384	-	LinJ.34.1320	LmjF.34.1220	LmxM.33.1220	LpmP.20.1300	Inositol 5-phosphatase-like protein
OG5_164625	-	LinJ.26.0330	LmjF.26.0340	LmxM.26.0340	LpmP.26.0340	Inosine/uridine-preferring nucleoside hydrolase
OG5_164748	-	LinJ.09.0220	LmjF.09.0200	LmxM.09.0200	LpmP.09.0190	Hypothetical protein
OG5_171427	LbrM.01.0780_pseudo	LinJ.01.0840	LmjF.01.0820	LmxM.01.0820	LpmP.01.0800	Potassium channel subunit-like protein
OG5_182667	LbrM.18.1760_likely	LinJ.18.0850	LmjF.18.0850	LmxM.18.0850	LpmP.18.0850	Hypothetical protein
OG5_200862	-	LinJ.33.1550	LmjF.33.1460	LmxM.32.1460partial	LpmP.33.1540	Hypothetical protein
OG5_204172	-	LinJ.03.0340	LmjF.03.0360	LmxM.03.0360	LpmP.03.0330	Hypothetical protein
OG5_204183	-	LinJ.08.0470	LmjF.08.0460	LmxM.08.0460	LpmP.08.0470	Hypothetical protein
OG5_204214	-	LinJ.21.1130	LmjF.21.0901	LmxM.21.0901	LpmP.21.1110	Hypothetical protein
Uniquely absent in L. infantum
OG5_127557	LbrM.24.2370	-	LmjF.24.2290	LmxM.24.2290	LpmP.24.2260	Cullin-like protein
OG5_131144	LbrM.08.0800	LinJ.08.0940_pseudo	LmjF.08.1000	LmxM.08.1000	LpmP.08.0860	Dynein-related ATPase
OG5_132347	LbrM.28.3240	-	LmjF.28.3010	LmxM.28.3010	LpmP.28.3180	Hypothetical protein
OG5_139856	LbrM.22.0660	-	LmjF.22.0730	LmxM.22.0730	*	Hypothetical protein
OG5_146062	LbrM.32.1960	LinJ.32.1870_pseudo	LmjF.32.1790	LmxM.31.1790	LpmP.32.1880	Hypothetical protein
OG5_147624	LbrM.26.1850	-	LmjF.26.1920	LmxM.26.1920	LpmP.26.1890	Hypothetical protein
OG5_151460	LbrM.08.0260	-	LmjF.08.0250	LmxM.08.0250	LpmP.08.0260	Hypothetical protein
OG5_154277	LbrM.29.2100	-	LmjF.29.2120	LmxM.08_29.2120	LpmP.29.2150	Hypothetical protein
OG5_154573	LbrM.22.0680	-	LmjF.22.0740	LmxM.22.0740	LpmP.22.0650	Hypothetical protein
OG5_161895	LbrM.29.1960	-	LmjF.29.1995	LmxM.08_29.1995	LpmP.29.2010	Hypothetical protein
OG5_183598	LbrM.22.0920	LinJ.22.0840_pseudo	LmjF.22.1020	LmxM.22.1020	LpmP.22.0920	Hypothetical protein
OG5_183719	LbrM.26.1610	LinJ.26.1570_pseudo	LmjF.26.1590	LmxM.26.1590	LpmP.26.1570	Hypothetical protein
OG5_183973	LbrM.32.2140	LinJ.32.2060_pseudo	LmjF.32.1950	LmxM.31.1950	LpmP.32.2050	Hypothetical protein
Uniquely absent in L. major
OG5_127250	LbrM.27.1850	LinJ.27.1610	LmjF.27.1710_pseudo	LmxM.27.1710	LpmP.27.1710	Eukaryotic translation release factor
OG5_127897	LbrM.08.0590	LinJ.08.0560	-	LmxM.08.0545	LpmP.08.0560	Cyclopropane-fatty-acyl-phospholipid synthase
OG5_133600	LbrM.16.0920, LbrM.16.0930	LinJ.16.0920, LinJ.16.0930	LmjF.16.0910_pseudo, LmjF.16.0920_pseudo	LmxM.16.0910, LmxM.16.0920	LpmP.16.0880	Flagellar calcium-binding protein
OG5_135233	LbrM.16.1440	LinJ.16.1460	LmjF.16.1385_pseudo	LmxM.16.1385	LpmP.16.1350	Hypothetical protein
OG5_140923	LbrM.27.0830	LinJ.27.0600	LmjF.27.0745_pseudo	LmxM.27.0745	LpmP.27.0740	Hypothetical protein
OG5_145995	LbrM.25.1200	LinJ.25.1260	LmjF.25.1230_pseudo	LmxM.25.1230	LpmP.25.1250	Hypothetical protein
OG5_147083	LbrM.18.0590	LinJ.18.0530	LmjF.18.0530_pseudo	LmxM.18.0530	LpmP.18.0610	Hypothetical protein
OG5_148243	LbrM.04.0510	LinJ.04.0450	-	LmxM.04.0465	LpmP.04.0420	Hypothetical protein
OG5_151269	LbrM.19.0620	LinJ.19.0300	-	LmxM.19.0295	LpmP.19.0280	RNA binding protein
OG5_151559	LbrM.20.2650	LinJ.34.2900	LmjF.34.3070_pseudo	LmxM.33.3070	LpmP.20.2770	Hypothetical protein
OG5_173461	LbrM.15.0630	LinJ.15.0620	-	LmxM.15.0595	LpmP.15.0590	Hypothetical protein
OG5_182064	LbrM.05.1150	LinJ.05.1150	LmjF.05.1160_pseudo	LmxM.05.1160	LpmP.05.1140	Hypothetical protein
OG5_183609	LbrM.23.0440	LinJ.23.0450	LmjF.23.0410_pseudo	LmxM.23.0410	LpmP.23.0450	Hypothetical protein
OG5_183774	LbrM.28.1260	LinJ.28.1270	LmjF.28.1165_pseudo	LmxM.28.1165	LpmP.28.1250	Hypothetical protein
OG5_184062	LbrM.33.3400	LinJ.33.3270	LmjF.33.3110_pseudo	LmxM.32.3110	LpmP.33.3230	Hypothetical protein
OG5_184096	LbrM.34.2620	LinJ.35.2770	LmjF.35.2725_pseudo	LmxM.34.2725	LpmP.34.2560	Hypothetical protein
OG5_204140	LbrM.10.0430	LinJ.10.0440	-	LmxM.10.0425	LpmP.10.0370	Hypothetical protein
OG5_204148	LbrM.15.1300	LinJ.15.1370	-	LmxM.15.1343	LpmP.15.1270	Hypothetical protein
OG5_204164	LbrM.33.0120	LinJ.33.0120	-	LmxM.32.0115	LpmP.33.0140	Hypothetical protein
Uniquely absent in L. mexicana
OG5_127770	LbrM.35.5860	LinJ.36.5830	LmjF.36.5590	-	LpmP.35.5720	G-actin binding protein
OG5_127778	LbrM.35.4770	LinJ.36.4750	LmjF.36.4530	-	LpmP.35.4640	ABC1 protein
OG5_128824	LbrM.32.2520	LinJ.32.2440	LmjF.32.2290	LmxM.31.2290_pseudo	LpmP.32.2420	Sphingosine-1-phosphate phosphatase
OG5_128992	LbrM.35.2970	LinJ.36.2890	LmjF.36.2750	-	LpmP.35.2820	Acetyltransferase-like protein
OG5_132465	LbrM.32.2560	LinJ.32.2480	LmjF.32.2330	LmxM.31.2330_pseudo	LpmP.32.2460	Hypothetical protein
OG5_134284	LbrM.35.3770	LinJ.36.3700	LmjF.36.3540	-	LpmP.35.3620	Hypothetical protein
OG5_135243	LbrM.34.0330, LbrM.34.5350	LinJ.35.0290	LmjF.35.0290	LmxM.34.0290_pseudo	LpmP.34.0270.A, LpmP.34.0270.B	Hypothetical protein
OG5_147039	LbrM.20.6021	LinJ.12.0890	LmjF.12.1305	-	LpmP.12.0990	Ribonuclease H2 non-catalytic subunit
OG5_148239	LbrM.03.0900	LinJ.29.2990	LmjF.29.2880	-	LpmP.29.2890	Hypothetical protein
OG5_148982	LbrM.34.1410	LinJ.35.1500	LmjF.35.1490	LmxM.34.1490_pseudo	LpmP.34.1350	Hypothetical protein
OG5_151394	LbrM.30.2840	LinJ.30.2880	LmjF.30.2860	-	LpmP.30.2810	Hypothetical protein
OG5_151536	LbrM.19.0600	LinJ.19.0280	LmjF.19.0290	LmxM.19.0290_pseudo	LpmP.19.0260	Hypothetical protein
OG5_154718	LbrM.33.0190	LinJ.33.0190	LmjF.33.0180	LmxM.32.0180_pseudo	LpmP.33.0210	Hypothetical protein
OG5_156431	LbrM.34.3660	LinJ.35.3730	LmjF.35.3680	-	LpmP.34.3550	Ribulose-phosphate 3-epimerase
OG5_157945	LbrM.25.1840	LinJ.25.2360	LmjF.25.2250	LmxM.25.2250_pseudo	LpmP.25.2350	Hypothetical protein
OG5_160100	LbrM.25.2590	LinJ.25.1560	LmjF.25.1500	LmxM.25.1500_pseudo	LpmP.25.1560	RNA methyltransferase
OG5_166743	LbrM.27.1840	LinJ.27.1600	LmjF.27.1700	LmxM.27.1700_pseudo	LpmP.27.1700	Hypothetical protein
OG5_179440	LbrM.04.1040, LbrM.04.1050	LinJ.04.1040	LmjF.04.1040	LmxM.04.1040_pseudo	LpmP.04.0990	Phospholipid/glycerol acyltransferase
OG5_183225	LbrM.08.0410	LinJ.08.0360	LmjF.08.0350	LmxM.08.0350_pseudo	LpmP.08.0360	Hypothetical protein
OG5_204135	LbrM.04.0840	LinJ.04.0880	LmjF.04.0880	-	LpmP.04.0830	Hypothetical protein
OG5_204138	LbrM.07.1270	LinJ.02.0300	LmjF.02.0330	-	LpmP.07.0950	Glycosyltransferase
OG5_204147	LbrM.15.0760	LinJ.15.0830	LmjF.15.0790	-	LpmP.15.0790	Hypothetical protein
OG5_204153	LbrM.20.3230	LinJ.34.3430	LmjF.34.3645	-	LpmP.20.3360	Hypothetical protein
OG5_204169	LbrM.35.6800	LinJ.36.6750	LmjF.36.6465	-	LpmP.35.6630	Hypothetical protein
OG5_204251	LbrM.20.2200	LinJ.34.2470	LmjF.34.2640	LmxM.33.2640_pseudo	LpmP.20.2360	Hypothetical protein
OG5_236273	LbrM.23.1680	LinJ.23.1830	LmjF.23.1440	-	LpmP.23.1720	Hypothetical protein
Uniquely absent in L. panamensis
OG5_128257	LbrM.31.2110, LbrM.31.2130, LbrM.31.2290	LinJ.31.1930, LinJ.31.2070	LmjF.31.1900, LmjF.31.2030	LmxM.30.1900, LmxM.30.2030	-	Ubiquitin-fusion protein
OG5_133137	LbrM.35.6110	LinJ.36.6080	LmjF.36.5830	LmxM.36.5830	LpmP.35.5970_pseudo	Hypothetical protein
OG5_133511	LbrM.20.2950	LinJ.34.3140	LmjF.34.3360	LmxM.33.3360	LpmP.20.3080_pseudo	Hypothetical protein
OG5_140924	LbrM.30.0930	LinJ.30.0860	LmjF.30.0805	LmxM.29.0805	LpmP.30.0860_pseudo	Hypothetical protein
OG5_154625	LbrM.29.1570	LinJ.29.1580	LmjF.29.1480	LmxM.08_29.1480	LpmP.29.1530_pseudo	Hypothetical protein
OG5_166689	LbrM.13.0290	LinJ.13.0360	LmjF.13.0470	LmxM.13.0470	LpmP.13.0360_pseudo	Hypothetical protein
OG5_166693	LbrM.14.0740	LinJ.14.0820	LmjF.14.0760	LmxM.14.0760	-	Guanine nucleotide-binding protein-like protein
OG5_166706	LbrM.19.1140	LinJ.19.0840	LmjF.19.0840, LmjF.19.0844, LmjF.19.0848	LmxM.19.0870	-	ATG8/AUT7/APG8/PAZ2
OG5_173478	LbrM.22.0630	LinJ.22.0660	LmjF.22.0700, LmjF.22.0840	LmxM.22.0700	LpmP.22.0750_pseudo	5'a2rel-related protein
OG5_176400	LbrM.18.0200	LinJ.18.0180	LmjF.18.0180	LmxM.18.0180	-	Hypothetical protein
OG5_183122	LbrM.02.0620	LinJ.02.0610	LmjF.02.0640	LmxM.02.0640	LpmP.02.0520_pseudo	Hypothetical protein
OG5_183176	LbrM.05.0880	LinJ.05.0910	LmjF.05.0910	LmxM.05.0910	LpmP.05.0890_pseudo	Hypothetical protein
OG5_183236	LbrM.08.0650	LinJ.08.0730	LmjF.08.0780	LmxM.08.0780	-	Tuzin
OG5_183623	LbrM.23.1380	LinJ.23.1520	LmjF.23.1267	LmxM.23.1267	LpmP.23.1420_pseudo	Hypothetical protein
OG5_183672	LbrM.25.0780	LinJ.25.0930	LmjF.25.0900	LmxM.25.0900	LpmP.25.0920_pseudo	Hypothetical protein
OG5_183921	LbrM.31.2380	LinJ.31.2180	LmjF.31.2120	LmxM.30.2120	LpmP.31.1970_pseudo	Hypothetical protein
OG5_183935	LbrM.31.3000	LinJ.31.2730	LmjF.31.2655	LmxM.30.2655	LpmP.31.2490_pseudo	Hypothetical protein
OG5_204255	LbrM.34.4651	LinJ.35.4750	LmjF.35.4680	LmxM.34.4680	LpmP.34.4540_pseudo	Hypothetical protein
NOTES: Genes listed in blue were moved to a different OG5 group after manual revision. Suspected pseudogenes are flagged with '_pseudo'. Genes whose status is dubious were flagged '_likely' if considered as pseudogenes in this study, or '_unlikely' if considered functional. Asterisks (*) mean genes whose presence in the corresponding species was suspected from unassembled fragments, read mapping,…
