# Supplementary material for: The genome of Leishmania panamensis: insights into genomics of the L. (Viannia) subgenus
Source: Sci Rep. 2015 Feb 24;5:8550. doi: 10.1038/srep08550 (PMC4338418; doi:10.1038/srep08550)
Supplement: Supplementary Information — Supplementary Data 3 [file srep08550-s4.xls]

## Sheet: Supplementary data 3
Read depth statistics and estimated somy per chromosome
Chromosome	Size (bp)	Mean read depth	Median read depth	Normalized read depth	Estimated somy
1	268611	126.893	127	1.814	2
2	263713	179.063	162	2.314	2
3	387599	128.688	128	1.829	2
4	431108	198.667	187	2.843	3
5	449155	140.655	137	1.957	2
6	511626	161.369	159	2.271	2
7	551246	135.778	133	1.9	2
8	436873	162.254	131	1.871	2
9	561584	142.226	136	1.943	2
10	512284	156.716	136	1.943	2
11	586833	151.965	147	2.1	2
12	491201	139.477	138	1.971	2
13	618782	143.73	133	1.9	2
14	584527	144.613	139	1.986	2
15	606998	146.641	136	1.943	2
16	681774	142.118	137	1.957	2
17	623274	149.794	140	2	2
18	678718	153.494	145	2.071	2
19	641449	144.3	137	1.957	2
20	2419226	161.401	142	2.029	2
21	744060	138.775	138	1.971	2
22	644210	170.95	158	2.257	2
23	746973	219.962	215	3.071	3
24	832421	142.914	140	2	2
25	886799	143.647	140	2	2
26	1024527	144.346	141	2.014	2
27	1043456	159.472	140	2	2
28	1152636	146.582	142	2.029	2
29	1167641	151.179	144	2.057	2
30	1309976	146.821	144	2.057	2
31	1340778	293.263	290	4.143	4
32	1527382	147.277	145	2.071	2
33	1414953	159.905	145	2.071	2
34	1936232	179.912	150	2.143	2
35	2610169	152.42	146	2.086	2
