# Supplementary material for: The genome of Leishmania panamensis: insights into genomics of the L. (Viannia) subgenus
Source: Sci Rep. 2015 Feb 24;5:8550. doi: 10.1038/srep08550 (PMC4338418; doi:10.1038/srep08550)
Supplement: Supplementary Information — Supplementary Data 4 [file srep08550-s5.xls]

## Sheet: Supplementary data 4
Putative gene arrays in the L. panamensis PSC-1 genome
Ortholog group	Chromosome	Genes	Predicted product	Estimated haploid number	Number in assembly
OG5_126569	16	LpmP.16.0585	Histone H3	34	1
OG5_126611	33	LpmP.33.0860	Beta tubulin	32	1
OG5_126749	10	LpmP.10.0410, LpmP.10.0420, LpmP.10.0430, LpmP.10.0440	GP63, leishmanolysin	28	4
OG5_144952	15	LpmP.15.0472, LpmP.15.0473, LpmP.15.0474	Hypothetical protein	23	3
OG5_126703	31	LpmP.31.1770	Polyubiquitin	22	1
OG5_173452	8	LpmP.08.0680	Tuzin	22	1
OG5_126605	13	LpmP.13.0280	Alpha tubulin	21	1
OG5_130987	8	LpmP.08.0610, LpmP.08.0690	Amastin-like protein	21	2
OG5_130729	20	LpmP.20.0980, LpmP.20.0990, LpmP.20.1095, LpmP.20.1290, LpmP.20.1650, LpmP.20.2530, LpmP.20.2990	Amastin-like protein	18	7
OG5_128620	34	LpmP.34.1060.A, LpmP.34.1060.B	NADH-dependent fumarate reductase	16	4
OG5_132061	25	LpmP.25.0010, LpmP.25.0011	TATE-associated hypothetical protein	16	2
OG5_143904	20	LpmP.20.1280, LpmP.20.3000	Amastin-like surface protein	16	2
OG5_126631	17	LpmP.17.0080	Elongation factor 1-alpha	15	1
OG5_136713	20	LpmP.20.1100, LpmP.20.1101	Kinesin	13	2
OG5_145872	9	LpmP.09.0170	ATG8/AUT7/APG8/PAZ2	13	1
OG5_127342	33	LpmP.33.1700	Peptidase M20/M25/M40	12	1
OG5_126623	33	LpmP.33.0370	Heat shock protein 83 (HSP83)	11	1
OG5_148241	4	LpmP.04.0170	Hypothetical protein, conserved in Leishmania	11	1
OG5_129633	35	LpmP.35.6440	Glucose transporter, similar to LmGT1	10	1
OG5_137181	19	LpmP.19.0790	ATG8/AUT7/APG8/PAZ2	10	1
OG5_129839	2	LpmP.02.0140	Phosphoglycan beta1,3-galactosyltransferase	8	1
OG5_145932	20	LpmP.20.1120	Ubiquitin-conjugating enzyme	8	1
OG5_126617	17	LpmP.17.0090, LpmP.17.0100, LpmP.17.0110	Receptor-type adenylate cyclase	7	3
OG5_132061	24	LpmP.24.2320	TATE-associated hypothetical protein	7	1
OG5_132978	16	LpmP.16.0960, LpmP.16.0970, LpmP.16.0980, LpmP.16.1000, LpmP.16.1010	Hypothetical protein	7	5
TMP_000023	20	LpmP.20.1620, LpmP.20.1640	Amastin-like surface protein	7	2
OG5_126568	11	LpmP.11.1180, LpmP.11.1190, LpmP.11.1200, LpmP.11.1210, LpmP.11.1230	ABC transporter	6	5
OG5_126588	28	LpmP.28.1290, LpmP.28.2930	Heat shock protein 70 (HSP70)	6	2
OG5_127067	27	LpmP.27.2600	Dipeptidyl carboxypeptidase (M3 family)	6	1
OG5_128553	29	LpmP.29.2430	Phospholipid/glycerol acyltransferase	6	1
OG5_129265	10	LpmP.10.0340, LpmP.10.0350, LpmP.10.1250	Folate/biopterin transporter	6	3
OG5_143922	20	LpmP.20.1110	ATP dependent DEAD-box helicase	6	1
OG5_183523	20	LpmP.20.3001	Amastin-like protein	6	1
OG5_132061	26	LpmP.26.2690	TATE-associated hypothetical protein	5	1
OG5_133432	18	LpmP.18.0700	Phosphatidic acid phosphatase protein-like protein	5	1
OG5_135180	34	LpmP.34.5000	Hypothetical protein	5	1
OG5_126572	9	LpmP.09.1350	Histone H2B variant	4	1
OG5_126579	34	LpmP.34.0460, LpmP.34.0470, LpmP.34.0480, LpmP.34.0490.A, LpmP.34.0490.B	Proteophosphoglycan precursor (PPG)	4	4
OG5_126707	28	LpmP.28.2040	Cation transporter	4	1
OG5_126923	35	LpmP.35.0180	Elongation factor 2	4	1
OG5_127179	34	LpmP.34.5070	tRNA methyltransferase	4	1
OG5_128109	19	LpmP.19.1180, LpmP.19.1190, LpmP.19.1200, LpmP.19.1210	Hypothetical protein	4	4
OG5_128223	34	LpmP.34.5100	Hypothetical protein	4	1
OG5_128226	34	LpmP.34.5140	GTP-binding protein	4	1
OG5_128449	34	LpmP.34.5050	GTP-binding protein	4	1
OG5_128507	34	LpmP.34.5080	Alpha-1,2-mannosyltransferase	4	1
OG5_128654	34	LpmP.34.5200	Diacylglycerol kinase	4	1
OG5_129799	34	LpmP.34.5090	Hypothetical protein	4	1
OG5_130385	16	LpmP.16.1400	Paraflagellar rod protein	4	1
OG5_130385	29	LpmP.29.1770	Paraflagellar rod protein	4	1
OG5_131452	34	LpmP.34.5160	Isopentenyl-diphosphate delta-isomerase	4	1
OG5_134818	4	LpmP.04.0280	Beta-fructofuranosidase	4	1
OG5_138994	20	LpmP.20.1630, LpmP.20.2520	Tuzin	4	2
OG5_140622	34	LpmP.34.5220	Hypothetical protein	4	1
OG5_146450	34	LpmP.34.5150	Hypothetical protein	4	1
OG5_149036	34	LpmP.34.5060	Hypothetical protein	4	1
OG5_149037	34	LpmP.34.5110	Hypothetical protein	4	1
OG5_149038	34	LpmP.34.5120	P21 antigen protein	4	1
OG5_149039	34	LpmP.34.5170	Hypothetical protein	4	1
OG5_151848	34	LpmP.34.5010	Hypothetical protein	4	1
OG5_151849	34	LpmP.34.5020	Hypothetical protein	4	1
OG5_151850	34	LpmP.34.5210	Hypothetical protein	4	1
OG5_154729	34	LpmP.34.5130	Hypothetical protein	4	1
OG5_157998	32	LpmP.32.3800	3-hydroxyisobutyryl-coenzyme A hydrolase	4	1
OG5_158656	34	LpmP.34.5180	Amino acid permease	4	1
OG5_165149	34	LpmP.34.5040	Hypothetical protein	4	1
OG5_166777	34	LpmP.34.5030	NIMA-related kinase	4	1
OG5_175854	34	LpmP.34.5190	Amino acid permease	4	1
OG5_181988	34	LpmP.34.4970	Hypothetical protein	4	1
OG5_183241	20	LpmP.20.1610	Amastin-like surface protein	4	1
OG5_183839	13	LpmP.13.0200	Hypothetical protein	4	1
OG5_184119	34	LpmP.34.4980	Folate/biopterin transporter (BT1)	4	1
OG5_126560	4	LpmP.04.0180	Surface antigen-like protein	3	1
OG5_126573	23	LpmP.23.1870	Histone H4	3	1
OG5_126593	15	LpmP.15.1050, LpmP.15.1070	Peroxidoxin,tryparedoxin peroxidase	3	2
OG5_126601	1	LpmP.01.0480, LpmP.01.0510, LpmP.01.0520	Fatty acyl CoA syntetase	3	3
OG5_126607	8	LpmP.08.0870	Cysteine peptidase A (CBA)	3	1
OG5_126685	34	LpmP.34.0010	Pyruvate kinase	3	1
OG5_126744	30	LpmP.30.2420, LpmP.30.2470	Heat-shock protein 70 (HSP70)	3	2
OG5_126800	9	LpmP.09.0920, LpmP.09.0930	Calmodulin	3	2
OG5_127154	18	LpmP.18.1210, LpmP.18.1220	Aminoacyl-tRNA synthetase	3	2
OG5_127165	5	LpmP.05.0490	ATPase alpha subunit	3	1
OG5_127242	35	LpmP.35.5630, LpmP.35.5640, LpmP.35.5650	Hypothetical protein	3	3
OG5_127269	30	LpmP.30.0690, LpmP.30.0700, LpmP.30.0710	40S ribosomal protein S30	3	3
OG5_127435	28	LpmP.28.1440, LpmP.28.1450, LpmP.28.1460	Haloacid dehalogenase-like hydrolase	3	3
OG5_127543	20	LpmP.20.5850, LpmP.20.5860	N-acyl-L-amino acid amidohydrolase	3	2
OG5_127795	9	LpmP.09.1450, LpmP.09.1460, LpmP.09.1470	Hypothetical protein	3	3
OG5_127859	14	LpmP.14.0640, LpmP.14.0700, LpmP.14.0730	Fatty acid elongase	3	3
OG5_128012	29	LpmP.29.1180, LpmP.29.1190, LpmP.29.1200	Tryparedoxin-like protein	3	3
OG5_128462	34	LpmP.34.2620, LpmP.34.2650	Membrane transporter	3	2
OG5_128471	28	LpmP.28.1590, LpmP.28.1600, LpmP.28.1610	Hypothetical protein	3	3
OG5_129349	3	LpmP.03.0340, LpmP.03.0350	Hypothetical protein	3	2
OG5_129658	20	LpmP.20.1490	D-isomer-specific 2-hydroxyacid dehydrogenase	3	1
OG5_130630	11	LpmP.11.0670, LpmP.11.0680, LpmP.11.0690	Membrane transporter	3	3
OG5_130635	27	LpmP.27.0480.A, LpmP.27.0480.B, LpmP.27.0490, LpmP.27.0500	Calpain-like cysteine peptidase	3	3
OG5_132980	8	LpmP.08.0670, LpmP.08.0700	Amastin-like protein	3	2
OG5_133600	16	LpmP.16.0880	Flagellar calcium-binding protein	3	1
OG5_135220	34	LpmP.34.2060, LpmP.34.2070, LpmP.34.2080	Kinetoplastid Membrane protein-11	3	3
OG5_136436	31	LpmP.31.2360, LpmP.31.2370.A, LpmP.31.2370.B	Hypothetical protein	3	2
OG5_139635	31	LpmP.31.1700.A, LpmP.31.1700.B	Amino acid permease	3	1
OG5_140928	31	LpmP.31.0880	Sodium stibogluconate resistance protein	3	1
OG5_142220	15	LpmP.15.0320	Ribonucleoprotein p18, mitochondrial precursor	3	1
OG5_143079	17	LpmP.17.0630, LpmP.17.0640	Hypothetical protein	3	2
OG5_148186	34	LpmP.34.4950	Hypothetical protein	3	1
OG5_148239	29	LpmP.29.2890	Hypothetical protein	3	1
OG5_148841	29	LpmP.29.2260	Hypothetical protein	3	1
OG5_149066	35	LpmP.35.1300	Hypothetical protein	3	1
OG5_149067	35	LpmP.35.1310	Hypothetical protein	3	1
OG5_149966	20	LpmP.20.0520	Splicing factor PTSR1 interacting protein	3	1
OG5_157974	30	LpmP.30.0920	Amastin surface glycoprotein	3	1
OG5_166764	33	LpmP.33.1390	Expression-site associated gene (ESAG3)	3	1
OG5_173478	22	LpmP.22.0750	5'a2rel-related protein	3	1
LpmP.08.1060	8	LpmP.08.1060	Hypothetical protein (fragment)	2	1
LpmP.09.1010	9	LpmP.09.1010	E2 ubiquitin ligase-like protein	2	1
LpmP.14.0020	14	LpmP.14.0020	Phosphatidylinositol 3-kinase 2	2	1
OG5_126558	20	LpmP.20.3620, LpmP.20.3930	Dynein heavy chain	2	2
OG5_126558	27	LpmP.27.1730, LpmP.27.2540	Dynein heavy chain	2	2
OG5_126558	28	LpmP.28.0620, LpmP.28.3030	Dynein heavy chain	2	2
OG5_126561	23	LpmP.23.0230, LpmP.23.0280	Membrane transporter/multidrug resistance protein	2	2
OG5_126561	31	LpmP.31.1190.A, LpmP.31.1190.B, LpmP.31.1200.A, LpmP.31.1200.B	Membrane transporter/multidrug resistance protein	2	2
OG5_126573	6	LpmP.06.0010	Histone H4	2	1
OG5_126573	21	LpmP.21.0010	Histone H4	2	1
OG5_126573	35	LpmP.35.0010	Histone H4	2	1
OG5_126583	31	LpmP.31.2000, LpmP.31.2740	Prostaglandin F synthase	2	2
OG5_126585	14	LpmP.14.1090.A, LpmP.14.1090.B	Hypothetical protein	2	1
OG5_126585	16	LpmP.16.1430.A, LpmP.16.1430.B, LpmP.16.1440	Hypothetical protein	2	2
OG5_126585	20	LpmP.20.0710.A, LpmP.20.0710.B, LpmP.20.2250.A, LpmP.20.2250.B	Hypothetical protein	2	2
OG5_126609	19	LpmP.19.0860	4-coumarate:coa ligase-like protein	2	1
OG5_126610	13	LpmP.13.1400	Phospholipid-transporting ATPase 1-like protein	2	1
OG5_126636	27	LpmP.27.2590	ATP-dependent Clp protease/chaperone subunit	2	1
OG5_126641	34	LpmP.34.1300	60S ribosomal protein L2	2	1
OG5_126645	7	LpmP.07.0680, LpmP.07.0700	Membrane ATPase	2	2
OG5_126647	34	LpmP.34.3490	Hypothetical protein	2	1
OG5_126649	25	LpmP.25.1520	CYC2-like cyclin,cyclin 6	2	1
OG5_126659	6	LpmP.06.0560	60S ribosomal protein L23a	2	1
OG5_126668	35	LpmP.35.0960, LpmP.35.0970	40S ribosomal protein S18	2	2
OG5_126676	32	LpmP.32.1920	Iron superoxide dismutase	2	1
OG5_126678	34	LpmP.34.3660, LpmP.34.3670	60S ribosomal protein L23	2	2
OG5_126680	23	LpmP.23.0580, LpmP.23.0860	Acetyl-CoA synthetase	2	2
OG5_126687	22	LpmP.22.0410, LpmP.22.0440	40S ribosomal protein S15	2	2
OG5_126692	28	LpmP.28.2070	Mitochondrial elongation factor G	2	1
OG5_126697	33	LpmP.33.1400	Glutamine aminotransferase	2	1
OG5_126698	14	LpmP.14.1140	Enolase	2	1
OG5_126708	32	LpmP.32.3100, LpmP.32.3110	Nucleoside diphosphate kinase B	2	2
OG5_126711	26	LpmP.26.0790, LpmP.26.0800	Glutathione peroxidase-like protein	2	2
OG5_126728	10	LpmP.10.1240	Phosphate-repressible phosphate permease	2	1
OG5_126743	21	LpmP.21.0280	Hexokinase	2	1
OG5_126753	24	LpmP.24.0740, LpmP.24.0750	Malic enzyme	2	2
OG5_126760	28	LpmP.28.1080	Ribosomal protein S20	2	1
OG5_126769	26	LpmP.26.0600, LpmP.26.0620	10 kDa heat shock protein	2	2
OG5_126788	35	LpmP.35.2100	Chaperonin HSP60, mitochondrial precursor	2	1
OG5_126789	12	LpmP.12.0810, LpmP.12.0820	N-ethylmaleimide reductase-like protein	2	2
OG5_126795	34	LpmP.34.4020, LpmP.34.4870	Polyadenylate-binding protein 1	2	2
OG5_126803	21	LpmP.21.2110	Vacuolar type H ATPase subunit	2	1
OG5_126804	31	LpmP.31.0550, LpmP.31.0560	Amino acid permease-like protein	2	2
OG5_126840	34	LpmP.34.1040, LpmP.34.1041	Oligosaccharyl transferase-like protein	2	2
OG5_126841	19	LpmP.19.0170, LpmP.19.0180	ADP/ATP translocase	2	2
OG5_126845	15	LpmP.15.1120, LpmP.15.1130	60S acidic ribosomal protein P2	2	2
OG5_126845	30	LpmP.30.3680, LpmP.30.3690	60S acidic ribosomal protein P2	2	2
OG5_126850	11	LpmP.11.1160	Hypothetical protein	2	1
OG5_126852	34	LpmP.34.0380	40S ribosomal protein S3A	2	1
OG5_126867	28	LpmP.28.2710, LpmP.28.2720	40S ribosomal protein S17	2	2
OG5_126868	28	LpmP.28.1580	Qa-SNARE protein	2	1
OG5_126872	15	LpmP.15.0410	60S acidic ribosomal protein	2	1
OG5_126872	3	LpmP.03.0380, LpmP.03.0390	60S acidic ribosomal protein	2	2
OG5_126874	20	LpmP.20.2590, LpmP.20.2600	Rribosomal protein L3	2	2
OG5_126878	11	LpmP.11.1150	40S ribosomal protein S15A	2	1
OG5_126890	13	LpmP.13.1100	40S ribosomal protein S4	2	1
OG5_126896	35	LpmP.35.2940	40S ribosomal protein S24e	2	1
OG5_126907	34	LpmP.34.3130	60S ribosomal subunit protein L31	2	1
OG5_126921	28	LpmP.28.3190	Hypothetical protein	2	1
OG5_126938	7	LpmP.07.0550	60S ribosomal protein L7a	2	1
OG5_126940	6	LpmP.06.0400	60S ribosomal protein L19	2	1
OG5_126951	4	LpmP.04.0710, LpmP.04.0900	60S ribosomal protein L10	2	2
OG5_126953	26	LpmP.26.0170	60S ribosomal protein L7	2	1
OG5_126964	21	LpmP.21.2100	40S ribosomal protein S6	2	1
OG5_126974	25	LpmP.25.0500, LpmP.25.0510	RNA-binding protein	2	2
OG5_126984	1	LpmP.01.0760	Eukaryotic initiation factor 4a	2	1
OG5_127013	33	LpmP.33.1880	Hypothetical protein	2	1
OG5_127014	35	LpmP.35.5130, LpmP.35.5240	40S ribosomal protein SA	2	2
OG5_127016	34	LpmP.34.3630, LpmP.34.3650	60S ribosomal protein L27A/L29	2	2
OG5_127019	28	LpmP.28.2820	Peptide methionine sulphoxide reductase	2	1
OG5_127029	21	LpmP.21.1260, LpmP.21.1270	40S ribosomal protein S23	2	2
OG5_127039	24	LpmP.24.2050	40S ribosomal protein S8	2	1
OG5_127046	26	LpmP.26.1610, LpmP.26.1620	40S ribosomal protein S33	2	2
OG5_127050	29	LpmP.29.1120	Ribosomal protein L1a	2	1
OG5_127051	27	LpmP.27.1410	60S ribosomal protein L10/acidic	2	1
OG5_127064	11	LpmP.11.0970, LpmP.11.0980	40S ribosomal protein S5	2	2
OG5_127090	34	LpmP.34.1730	60S ribosomal protein L5	2	1
OG5_127099	25	LpmP.25.1200	ATPase beta subunit	2	1
OG5_127106	25	LpmP.25.2220	Succinyl-CoA synthetase alpha subunit	2	1
OG5_127110	32	LpmP.32.1180, LpmP.32.1190	Hypothetical protein	2	2
OG5_127128	29	LpmP.29.2480	60S ribosomal protein L13	2	1
OG5_127129	5	LpmP.05.0950, LpmP.05.0970	3-mercaptopyruvate sulfurtransferase	2	2
OG5_127132	22	LpmP.22.1410, LpmP.22.1450	60S ribosomal protein L14	2	2
OG5_127137	35	LpmP.35.1010, LpmP.35.1020	40S ribosomal protein S10	2	2
OG5_127143	35	LpmP.35.1290	Fructose-1,6-bisphosphate aldolase	2	1
OG5_127144	28	LpmP.28.0780, LpmP.28.1940	DNA repair protein-like protein	2	2
OG5_127145	20	LpmP.20.0180, LpmP.20.0200	Malate dehydrogenase	2	2
OG5_127156	35	LpmP.35.3350, LpmP.35.4530	60S ribosomal protein L22	2	2
OG5_127157	27	LpmP.27.1270	Cation transporter	2	1
OG5_127176	26	LpmP.26.2300, LpmP.26.2310	60S ribosomal protein L35	2	2
OG5_127189	25	LpmP.25.2530	Aminopeptidase P1	2	1
OG5_127199	35	LpmP.35.3470, LpmP.35.3480	Ribosomal protein L29	2	2
OG5_127205	28	LpmP.28.2340, LpmP.28.2610	40S ribosomal protein S29	2	2
OG5_127209	22	LpmP.22.0730	Hypothetical protein	2	1
OG5_127220	34	LpmP.34.4290	Mitochondrial phosphate transporter	2	1
OG5_127225	11	LpmP.11.1130	Eukaryotic release factor 3	2	1
OG5_127253	18	LpmP.18.1470	P-type H+ATPase	2	1
OG5_127262	32	LpmP.32.2830, LpmP.32.2850	Ribosomal protein L27	2	2
OG5_127273	35	LpmP.35.1100, LpmP.35.1130	Ribosomal protein L24	2	2
OG5_127302	30	LpmP.30.1880	Succinyl-coA:3-ketoacid-coenzyme A transferase	2	1
OG5_127313	32	LpmP.32.3140	ATP binding protein-like protein	2	1
OG5_127318	15	LpmP.15.1440	cAMP specific phosphodiesterase	2	1
OG5_127342	31	LpmP.31.1760	Peptidase M20/M25/M40	2	1
OG5_127365	16	LpmP.16.1270, LpmP.16.1280	Cytochrome c	2	2
OG5_127368	1	LpmP.01.0430	Ribosomal protein S7	2	1
OG5_127374	21	LpmP.21.0960, LpmP.21.0970	Xanthine phosphoribosyltransferase	2	2
OG5_127390	20	LpmP.20.0850, LpmP.20.0870	Translation elongation factor 1-beta	2	2
OG5_127393	28	LpmP.28.1520, LpmP.28.1530	DNA polymerase kappa,DNA polymerase IV	2	2
OG5_127430	11	LpmP.11.1170	S-phase kinase-associated protein	2	1
OG5_127449	34	LpmP.34.3370	Structural maintenance of chromosome (SMC) family protein	2	1
OG5_127464	34	LpmP.34.3400	Hypothetical protein	2	1
OG5_127479	35	LpmP.35.1190	MEMO-like protein	2	1
OG5_127484	11	LpmP.11.0780, LpmP.11.0790	40S ribosomal protein S21	2	2
OG5_127501	26	LpmP.26.2670	6-phosphogluconolactonase	2	1
OG5_127516	28	LpmP.28.2900, LpmP.28.2910	Receptor for activated C kinase 1	2	2
OG5_127529	35	LpmP.35.1350	N-acetyltransferase subunit Nat1	2	1
OG5_127562	20	LpmP.20.4090	Proteasome beta 7 subunit	2	1
OG5_127570	18	LpmP.18.0430, LpmP.18.0440	Citrate synthase	2	2
OG5_127611	5	LpmP.05.1190	Protein phosphatase type 1 regulator-like protein	2	1
OG5_127617	24	LpmP.24.1480	Translationally controlled tumor protein (TCTP)	2	1
OG5_127632	35	LpmP.35.0460, LpmP.35.2320	Vacuolar protein sorting-associated protein 45	2	2
OG5_127710	18	LpmP.18.1260	Mitochondrial carrier protein	2	1
OG5_127780	25	LpmP.25.2270	Vacuolar protein sorting-associated protein	2	1
OG5_127918	8	LpmP.08.1020	Hypothetical protein	2	1
OG5_127995	11	LpmP.11.1110	60S ribosomal protein L28	2	1
OG5_128071	16	LpmP.16.0240, LpmP.16.0260	Protein tyrosine phosphatase	2	2
OG5_128208	7	LpmP.07.0510	Hypothetical protein	2	1
OG5_128268	20	LpmP.20.0930	Ubiquitin-conjugating enzyme E2	2	1
OG5_128335	7	LpmP.07.0030	Isy1 splicing protein-like protein	2	1
OG5_128414	18	LpmP.18.0960	Mannosyltransferase-II	2	1
OG5_128435	27	LpmP.27.1790	Glycosomal phosphoenolpyruvate carboxykinase	2	1
OG5_128453	11	LpmP.11.1140	Membrane insertase	2	1
OG5_128494	16	LpmP.16.0890	Hypothetical protein	2	1
OG5_128521	21	LpmP.21.0650.A, LpmP.21.0650.B, LpmP.21.0660	DNA polymerase eta	2	2
OG5_128598	18	LpmP.18.0940	Nucleolar RNA-associated protein (Nrap)-like protein	2	1
OG5_128620	34	LpmP.34.0760, LpmP.34.1060.A, LpmP.34.1060.B	NADH-dependent fumarate reductase	2	2
OG5_128622	35	LpmP.35.1230	GPI alpha-mannosyltransferase III	2	1
OG5_128727	34	LpmP.34.3420	Hypothetical protein	2	1
OG5_128742	31	LpmP.31.0330, LpmP.31.0340	Amino acid transporter	2	2
OG5_129048	10	LpmP.10.1260	Fatty acid desaturase	2	1
OG5_129106	1	LpmP.01.0300	Hypothetical protein	2	1
OG5_129108	31	LpmP.31.0670, LpmP.31.0780	C2 domain protein	2	2
OG5_129169	26	LpmP.26.2660	CAAX prenyl protease 2	2	1
OG5_129202	22	LpmP.22.0010	Hypothetical protein	2	1
OG5_129216	23	LpmP.23.1040	Beta-fructosidase-like protein	2	1
OG5_129244	12	LpmP.12.0070	Ribonuclease MAR1	2	1
OG5_129344	26	LpmP.26.2680	Glutamate 5-kinase	2	1
OG5_129434	20	LpmP.20.5910	Hypothetical protein	2	1
OG5_129512	22	LpmP.22.1020, LpmP.22.1030	Hypothetical protein	2	2
OG5_129543	1	LpmP.01.0310	Acidocalcisomal exopolyphosphatase	2	1
OG5_129653	6	LpmP.06.0840, LpmP.06.0860	Acyl-coenzyme A dehydrogenase	2	2
OG5_129875	20	LpmP.20.0970	Serine/threonine-protein kinase	2	1
OG5_129959	9	LpmP.09.0020	Hypothetical protein	2	1
OG5_129998	10	LpmP.10.0520, LpmP.10.0530	Zinc-binding dehydrogenase-like protein	2	2
OG5_130211	22	LpmP.22.0680, LpmP.22.0690	NADH-cytochrome b5 reductase	2	2
OG5_130243	31	LpmP.31.2080, LpmP.31.2160	3,2-trans-enoyl-CoA isomerase, mitochondrial precursor	2	2
OG5_130346	16	LpmP.16.0900	Dynein light chain	2	1
OG5_130856	29	LpmP.29.0530, LpmP.29.0540	Hypothetical protein	2	2
OG5_130995	7	LpmP.07.0470, LpmP.07.0480	MAOC family dehydratase-like protein	2	2
OG5_131107	17	LpmP.17.0580, LpmP.17.0600	Acyl-CoA-binding protein	2	2
OG5_131200	31	LpmP.31.1560	3-ketoacyl-CoA thiolase-like protein	2	1
OG5_131213	20	LpmP.20.0730	Hypothetical protein	2	1
OG5_132061	7	LpmP.07.0010	TATE-associated hypothetical protein	2	1
OG5_132420	22	LpmP.22.0840	Hypothetical protein	2	1
OG5_132941	35	LpmP.35.1180	Endonuclease/exonuclease/phosphatase	2	1
OG5_133212	8	LpmP.08.0890	Hypothetical protein	2	1
OG5_133292	19	LpmP.19.1140, LpmP.19.1150	Hypothetical protein	2	2
OG5_134331	16	LpmP.16.0470, LpmP.16.0490	Hypothetical protein	2	2
OG5_135138	20	LpmP.20.5350, LpmP.20.5360	Calpain-like cysteine peptidase	2	2
OG5_135219	31	LpmP.31.1710.A, LpmP.31.1710.B, LpmP.31.1720	Protein kinase-like protein	2	2
OG5_135275	6	LpmP.06.0080	ABC transporter	2	1
OG5_135342	35	LpmP.35.1360	Hypothetical protein	2	1
OG5_135475	20	LpmP.20.4610, LpmP.20.4620	Hypothetical protein	2	2
OG5_135897	33	LpmP.33.2950, LpmP.33.2980	D-alanyl-glycyl endopeptidase-like protein	2	2
OG5_136124	29	LpmP.29.1560, LpmP.29.1570	Membrane transporter	2	2
OG5_136127	15	LpmP.15.0500, LpmP.15.0510	Ecotin	2	2
OG5_136717	20	LpmP.20.1250, LpmP.20.2930	Hypothetical protein	2	2
OG5_136894	31	LpmP.31.2940	Iron/zinc transporter protein-like protein	2	1
OG5_137033	24	LpmP.24.1350	Hypothetical protein	2	1
OG5_137126	24	LpmP.24.2280	Hypothetical protein	2	1
OG5_137292	21	LpmP.21.0020	Methyltransferase	2	1
OG5_137674	13	LpmP.13.1370, LpmP.13.1440	Phosphoprotein phosphatase	2	2
OG5_138123	25	LpmP.25.1510	cAMP response protein	2	1
OG5_138261	2	LpmP.02.0120	Phosphoglycan beta 1,3 galactosyltransferase	2	1
OG5_138263	14	LpmP.14.0830	Calpain-like cysteine peptidase	2	1
OG5_138264	15	LpmP.15.1060	Developmentally regulated protein	2	1
OG5_138265	20	LpmP.20.4080, LpmP.20.4100	Hypothetical protein	2	2
OG5_138981	29	LpmP.29.2400, LpmP.29.2410	Kinesin	2	2
OG5_138988	12	LpmP.12.0580, LpmP.12.0590	Hypothetical protein	2	2
OG5_139416	24	LpmP.24.0420	CMP-sialic acid transporter	2	1
OG5_139463	31	LpmP.31.3060	Protein kinase	2	1
OG5_140483	24	LpmP.24.0510.A, LpmP.24.0510.B, LpmP.24.0520	Hypothetical protein	2	2
OG5_140808	19	LpmP.19.1320	Hypothetical protein	2	1
OG5_140911	9	LpmP.09.0310, LpmP.09.0320	Hypothetical protein	2	2
OG5_140917	21	LpmP.21.0920, LpmP.21.0930	Hypothetical protein	2	2
OG5_141697	28	LpmP.28.1470, LpmP.28.1480	Haloacid dehalogenase-like hydrolase-like protein	2	2
OG5_141718	5	LpmP.05.0010	Hypothetical protein	2	1
OG5_141804	34	LpmP.34.3360	Hypothetical protein	2	1
OG5_142209	20	LpmP.20.5550	Pumilio protein	2	1
OG5_142236	27	LpmP.27.2570	Hypothetical protein	2	1
OG5_142480	34	LpmP.34.3340	Hypothetical protein	2	1
OG5_142921	31	LpmP.31.0840, LpmP.31.0850	Amino acid transporter	2	2
OG5_143077	21	LpmP.21.0780	Hypothetical protein	2	1
OG5_143621	27	LpmP.27.2560	Hypothetical protein	2	1
OG5_143921	19	LpmP.19.1170, LpmP.19.1240	Hypothetical protein	2	2
OG5_143955	34	LpmP.34.3410	Hypothetical protein	2	1
OG5_145842	1	LpmP.01.0340	Hypothetical protein	2	1
OG5_145959	8	LpmP.08.1030	Hypothetical protein	2	1
OG5_145960	8	LpmP.08.1040	Hypothetical protein	2	1
OG5_145964	22	LpmP.22.0740	Hypothetical protein	2	1
OG5_145978	24	LpmP.24.0430	Hypothetical predicted transmembrane protein	2	1
OG5_146010	27	LpmP.27.2580	Hypothetical protein	2	1
OG5_146079	34	LpmP.34.1080	Hypothetical protein	2	1
OG5_148148	6	LpmP.06.1270	Protoporphyrinogen oxidase-like protein	2	1
OG5_148228	1	LpmP.01.0290	Hypothetical protein	2	1
OG5_148258	5	LpmP.05.0440	Hypothetical protein	2	1
OG5_148277	6	LpmP.06.0360	Hypothetical protein	2	1
OG5_148373	13	LpmP.13.0350	Hypothetical protein	2	1
OG5_148432	16	LpmP.16.0280, LpmP.16.0310	Hypothetical protein	2	2
OG5_148521	20	LpmP.20.0940	Hypothetical protein	2	1
OG5_148522	20	LpmP.20.0960	Hypothetical protein	2	1
OG5_148702	25	LpmP.25.1480, LpmP.25.1530	Hypothetical protein	2	2
OG5_148853	30	LpmP.30.0750	Hypothetical protein	2	1
OG5_148903	32	LpmP.32.0580	Hypothetical protein	2	1
OG5_149015	34	LpmP.34.3350	Hypothetical protein	2	1
OG5_149016	34	LpmP.34.3430	Hypothetical protein	2	1
OG5_149061	35	LpmP.35.1200	Hypothetical protein	2	1
OG5_149063	35	LpmP.35.1220	Hypothetical protein	2	1
OG5_149064	35	LpmP.35.1240	Hypothetical protein	2	1
OG5_149065	35	LpmP.35.1260	Protein phosphatase 2C	2	1
OG5_149068	35	LpmP.35.1320	Hypothetical protein	2	1
OG5_149069	35	LpmP.35.1340	Heat shock protein	2	1
OG5_150773	24	LpmP.24.2300	Hypothetical protein	2	1
OG5_151527	18	LpmP.18.0950	Hypothetical protein	2	1
OG5_151618	8	LpmP.08.1080	Protein kinase	2	1
OG5_151656	24	LpmP.24.1270	Hypothetical protein	2	1
OG5_151767	30	LpmP.30.0780	Hypothetical protein	2	1
OG5_151792	32	LpmP.32.0550	Hypothetical protein	2	1
OG5_151832	34	LpmP.34.3760	Calmodulin-like protein	2	1
OG5_151845	34	LpmP.34.4910	Hypothetical protein	2	1
OG5_151847	34	LpmP.34.4960.A, LpmP.34.4960.B	Hypothetical protein	2	1
OG5_151858	35	LpmP.35.1270.A, LpmP.35.1270.B	Hypothetical protein	2	1
OG5_152071	14	LpmP.14.1030	Hypothetical protein	2	1
OG5_154277	29	LpmP.29.2150	Hypothetical protein	2	1
OG5_154533	6	LpmP.06.0340	Hypothetical protein	2	1
OG5_154694	32	LpmP.32.3150	Hypothetical protein	2	1
OG5_157921	14	LpmP.14.0470, LpmP.14.0480	Hypothetical protein	2	2
OG5_157938	23	LpmP.23.1290	Hypothetical protein	2	1
OG5_157940	24	LpmP.24.1240	Amastin-like surface protein-like protein	2	1
OG5_158637	31	LpmP.31.1850	GP63-like protein, leishmanolysin-like protein	2	1
OG5_158724	35	LpmP.35.6650	Histidine secretory acid phosphatase	2	1
OG5_158741	35	LpmP.35.1650, LpmP.35.1660	Universal minicircle sequence binding protein	2	2
OG5_161858	20	LpmP.20.5560	Hypothetical protein	2	1
OG5_165346	35	LpmP.35.4800	Cytochrome b5	2	1
OG5_166046	18	LpmP.18.0170	Hypothetical protein	2	1
OG5_166673	3	LpmP.03.0020	Hypothetical protein	2	1
OG5_168593	20	LpmP.20.0270	Hypothetical protein	2	1
OG5_174649	28	LpmP.28.2810	Membrane-bound acid phosphatase	2	1
OG5_175995	25	LpmP.25.2240	Hypothetical protein	2	1
OG5_181417	16	LpmP.16.0910	Sucrose-phosphate synthase-like protein	2	1
OG5_183104	1	LpmP.01.0320	Hypothetical protein	2	1
OG5_183178	5	LpmP.05.1050	Hypothetical protein	2	1
OG5_183179	5	LpmP.05.1200	Surface antigen-like protein	2	1
OG5_183343	13	LpmP.13.1410	Hypothetical protein	2	1
OG5_183461	11	LpmP.11.0010	Hypothetical protein	2	1
OG5_183499	20	LpmP.20.0950	Hypothetical protein	2	1
OG5_183558	20	LpmP.20.5570	Hypothetical protein	2	1
OG5_183566	21	LpmP.21.0050	Hypothetical protein	2	1
OG5_183580	21	LpmP.21.1880	Hypothetical protein	2	1
OG5_183583	8	LpmP.08.1050	Hypothetical protein	2	1
OG5_183621	23	LpmP.23.1280	Hypothetical protein	2	1
OG5_183728	26	LpmP.26.2650	Hypothetical protein	2	1
OG5_183752	27	LpmP.27.2360	Hypothetical protein	2	1
OG5_183766	28	LpmP.28.0790	Hypothetical protein	2	1
OG5_184108	34	LpmP.34.3380	Hypothetical protein	2	1
OG5_184109	34	LpmP.34.3390	Hypothetical protein	2	1
OG5_184134	35	LpmP.35.1250	Hypothetical protein	2	1
OG5_184135	35	LpmP.35.1330	Hypothetical protein	2	1
OG5_204146	15	LpmP.15.0470, LpmP.15.0471	Hypothetical protein	2	2
OG5_214682	31	LpmP.31.2950	Iron/zinc transporter protein-like protein	2	1
OG5_236213	14	LpmP.14.1340, LpmP.14.1360	Pteridine transporter	2	2
OG5_236336	27	LpmP.27.1230	Histone H1	2	1
TMP_000021	16	LpmP.16.0990	Hypothetical protein	2	1
TMP_000029	8	LpmP.08.1070	Hypothetical protein	2	1
TMP_000077	35	LpmP.35.6510	Hypothetical protein	2	1
NOTE: Genes in light gray are currently annotated as pseudogenes. However, the corresponding groups were included in this table since it is possible that some of the actual copies in the genome might be functional.
